# Supplementary material for: Downstream funding success of early career researchers for resubmitted versus new applications: A matched cohort
Source: PLoS One. 2021 Nov 18;16(11):e0257559. doi: 10.1371/journal.pone.0257559 (PMC8601543; doi:10.1371/journal.pone.0257559)
Supplement: S1 Dataset — (CSV) [file pone.0257559.s003.csv]

rowname	Strata	values	varlab	population	abs
age	Post-match	0.109223717085416	Age	Discussed	0.109223717085416
age	Pre-match	-0.0435501703997043	Age	Discussed	0.0435501703997043
animal	Pre-match	0.104623052523215	Animal Study	Discussed	0.104623052523215
animal	Post-match	0.00119930160617677	Animal Study	Discussed	0.00119930160617677
APPT_RANK_DESCInstructor_Other	Pre-match	-0.0962209459086707	Academic Rank-Instructor_Other	Discussed	0.0962209459086707
APPT_RANK_DESCInstructor_Other	Post-match	0.0557618644246873	Academic Rank-Instructor_Other	Discussed	0.0557618644246873
appt_subunitOther	Post-match	-0.0757318418715437	Appt. Subunit-Other	Discussed	0.0757318418715437
appt_subunitOther	Pre-match	0.0327880851225248	Appt. Subunit-Other	Discussed	0.0327880851225248
appt_subunitPediatrics	Post-match	0.0659281249070162	Appt. Subunit-Pediatrics	Discussed	0.0659281249070162
appt_subunitPediatrics	Pre-match	-0.0191891917236906	Appt. Subunit-Pediatrics	Discussed	0.0191891917236906
appt_subunitPsychiatry	Pre-match	0.0665150118372322	Appt. Subunit-Psychiatry	Discussed	0.0665150118372322
appt_subunitPsychiatry	Post-match	0.0674796142703218	Appt. Subunit-Psychiatry	Discussed	0.0674796142703218
APPT_TENURE_CDMISSING	Pre-match	-0.0418381306335316	Tenure Track-Missing	Discussed	0.0418381306335316
APPT_TENURE_CDMISSING	Post-match	0.0576721226016065	Tenure Track-Missing	Discussed	0.0576721226016065
APPT_TENURE_CDNA_TRACK	Pre-match	-0.128282262093344	Tenure Track-Not Applicable	Discussed	0.128282262093344
APPT_TENURE_CDNA_TRACK	Post-match	-0.030008250597069	Tenure Track-Not Applicable	Discussed	0.030008250597069
APPT_TENURE_CDNO_TENURE	Post-match	-0.000304876901954161	Tenure Track-Un-tenured	Discussed	0.000304876901954161
APPT_TENURE_CDNO_TENURE	Pre-match	0.146978997671368	Tenure Track-Un-tenured	Discussed	0.146978997671368
cum_num_res_fy	Pre-match	0.0942307280918607	Cumul. NIH Research Funding	Discussed	0.0942307280918607
cum_num_res_fy	Post-match	0.1187086737658	Cumul. NIH Research Funding	Discussed	0.1187086737658
DEGREE_TYPEMD/PHD	Pre-match	-0.0463427622090927	Degree-MD/PHD	Discussed	0.0463427622090927
DEGREE_TYPEMD/PHD	Post-match	0.0308046606384823	Degree-MD/PHD	Discussed	0.0308046606384823
DEGREE_TYPEPHD	Post-match	-0.0393946876001787	Degree-PHD	Discussed	0.0393946876001787
DEGREE_TYPEPHD	Pre-match	0.0956286985324139	Degree-PHD	Discussed	0.0956286985324139
esi_appl	Pre-match	-0.141740981948702	ESI Application	Discussed	0.141740981948702
esi_appl	Post-match	-0.00703439433698173	ESI Application	Discussed	0.00703439433698173
FY	Post-match	0.0695804021252145	FY	Discussed	0.0695804021252145
FY	Pre-match	-0.107824814268971	FY	Discussed	0.107824814268971
highVSnot	Pre-match	0.0769882384290185	NIH Insitutional Funding-High	Discussed	0.0769882384290185
highVSnot	Post-match	-0.0654297472689208	NIH Insitutional Funding-High	Discussed	0.0654297472689208
human	Pre-match	-0.0732824644528472	Human Study	Discussed	0.0732824644528472
human	Post-match	0.0488608500950947	Human Study	Discussed	0.0488608500950947
k_awd_prior	Pre-match	0.0845344029212223	Prior K-awardee	Discussed	0.0845344029212223
k_awd_prior	Post-match	0.117729333806491	Prior K-awardee	Discussed	0.117729333806491
MULTI_PI_INDICATOR_CODEY	Pre-match	-0.058362847294091	Multi-PI Appl.-Y	Discussed	0.058362847294091
MULTI_PI_INDICATOR_CODEY	Post-match	0.0228535451993351	Multi-PI Appl.-Y	Discussed	0.0228535451993351
peerreview_cumsum	Pre-match	-0.0334640706152833	Cumul. Peer Review Service	Discussed	0.0334640706152833
peerreview_cumsum	Post-match	0.0900011317109533	Cumul. Peer Review Service	Discussed	0.0900011317109533
percentile[ 5.6,33.2)	Post-match	0.126417028041902	Percentile [ 5.6,33.2)	Discussed	0.126417028041902
percentile[ 5.6,33.2)	Pre-match	0.428709459557997	Percentile [ 5.6,33.2)	Discussed	0.428709459557997
percentile[33.2,42.1)	Pre-match	0.275533749697148	Percentile [33.2,42.1)	Discussed	0.275533749697148
percentile[33.2,42.1)	Post-match	0.126826291359911	Percentile [33.2,42.1)	Discussed	0.126826291359911
percentile[42.1,50.1)	Pre-match	-0.201334722494014	Percentile [42.1,50.1)	Discussed	0.201334722494014
percentile[42.1,50.1)	Post-match	-0.0959608321173395	Percentile [42.1,50.1)	Discussed	0.0959608321173395
percentile[50.1,93.0]	Pre-match	-0.508857076429109	Percentile [50.1,93.0]	Discussed	0.508857076429109
percentile[50.1,93.0]	Post-match	-0.159461583433694	Percentile [50.1,93.0]	Discussed	0.159461583433694
priority_cut[20,39)	Pre-match	0.22771792823247	Priority Score [20,39)	Discussed	0.22771792823247
priority_cut[20,39)	Post-match	0.0704624940980593	Priority Score [20,39)	Discussed	0.0704624940980593
priority_cut[204,231)	Pre-match	0.233704829912742	Priority Score [204,231)	Discussed	0.233704829912742
priority_cut[204,231)	Post-match	0.0327952942200628	Priority Score [204,231)	Discussed	0.0327952942200628
priority_cut[231,259)	Pre-match	0.0313694072477102	Priority Score [231,259)	Discussed	0.0313694072477102
priority_cut[231,259)	Post-match	-0.0113532737655279	Priority Score [231,259)	Discussed	0.0113532737655279
priority_cut[259,480]	Post-match	-0.100198173249267	Priority Score [259,480]	Discussed	0.100198173249267
priority_cut[259,480]	Pre-match	-0.2576928563638	Priority Score [259,480]	Discussed	0.2576928563638
priority_cut[39,46)	Pre-match	0.0920579415638277	Priority Score [39,46)	Discussed	0.0920579415638277
priority_cut[39,46)	Post-match	0.0607094230090881	Priority Score [39,46)	Discussed	0.0607094230090881
priority_cut[46,52)	Pre-match	-0.211353366809617	Priority Score [46,52)	Discussed	0.211353366809617
priority_cut[46,52)	Post-match	-0.0275358547085406	Priority Score [46,52)	Discussed	0.0275358547085406
priority_cut[52,84]	Pre-match	-0.547821356657607	Priority Score [52,84]	Discussed	0.547821356657607
priority_cut[52,84]	Post-match	-0.110148203554695	Priority Score [52,84]	Discussed	0.110148203554695
pub_cumsum	Pre-match	0.0444657073214984	Cumul. Publications	Discussed	0.0444657073214984
pub_cumsum	Post-match	0.075075939988872	Cumul. Publications	Discussed	0.075075939988872
SEXM	Pre-match	-0.00491295073205396	Sex-M	Discussed	0.00491295073205396
SEXM	Post-match	-0.099358958625272	Sex-M	Discussed	0.099358958625272
solicited	Pre-match	0.0251745293347679	Solicited	Discussed	0.0251745293347679
solicited	Post-match	0.100304920897479	Solicited	Discussed	0.100304920897479
success_rate	Pre-match	0.0927463726691121	Success Rate of Admin. IC	Discussed	0.0927463726691121
success_rate	Post-match	0.031604179686344	Success Rate of Admin. IC	Discussed	0.031604179686344
urmURM	Post-match	0.0933769857044879	Race/Ethnicity-URM	Discussed	0.0933769857044879
urmURM	Pre-match	0.037185324705303	Race/Ethnicity-URM	Discussed	0.037185324705303
urmWhite	Pre-match	-0.0311853023671441	Race/Ethnicity-White	Discussed	0.0311853023671441
urmWhite	Post-match	-0.139177039672902	Race/Ethnicity-White	Discussed	0.139177039672902
age	Pre-match	-0.12921728127876	Age	Not Discussed	0.12921728127876
age	Post-match	-0.117146728888789	Age	Not Discussed	0.117146728888789
animal	Pre-match	0.0955024566543224	Animal Study	Not Discussed	0.0955024566543224
animal	Post-match	0.0852720556886248	Animal Study	Not Discussed	0.0852720556886248
APPT_RANK_DESCInstructor_Other	Pre-match	-0.044333129353698	Academic Rank-Instructor_Other	Not Discussed	0.044333129353698
APPT_RANK_DESCInstructor_Other	Post-match	-0.0526483280348108	Academic Rank-Instructor_Other	Not Discussed	0.0526483280348108
appt_subunitOther	Pre-match	0.0553989292256883	Appt. Subunit-Other	Not Discussed	0.0553989292256883
appt_subunitOther	Post-match	0.0785257839245895	Appt. Subunit-Other	Not Discussed	0.0785257839245895
appt_subunitPediatrics	Pre-match	-0.0273135397303705	Appt. Subunit-Pediatrics	Not Discussed	0.0273135397303705
appt_subunitPediatrics	Post-match	-0.0384724427754692	Appt. Subunit-Pediatrics	Not Discussed	0.0384724427754692
appt_subunitPsychiatry	Pre-match	0.0301766289904827	Appt. Subunit-Psychiatry	Not Discussed	0.0301766289904827
appt_subunitPsychiatry	Post-match	0.00590954912403902	Appt. Subunit-Psychiatry	Not Discussed	0.00590954912403902
APPT_TENURE_CDMISSING	Pre-match	-0.065482490627513	Tenure Track-Missing	Not Discussed	0.065482490627513
APPT_TENURE_CDMISSING	Post-match	-0.0493229400393793	Tenure Track-Missing	Not Discussed	0.0493229400393793
APPT_TENURE_CDNA_TRACK	Post-match	-0.115583952530596	Tenure Track-Not Applicable	Not Discussed	0.115583952530596
APPT_TENURE_CDNA_TRACK	Pre-match	-0.143483117757738	Tenure Track-Not Applicable	Not Discussed	0.143483117757738
APPT_TENURE_CDNO_TENURE	Pre-match	0.178368316961286	Tenure Track-Un-tenured	Not Discussed	0.178368316961286
APPT_TENURE_CDNO_TENURE	Post-match	0.141858816448395	Tenure Track-Un-tenured	Not Discussed	0.141858816448395
cum_num_res_fy	Pre-match	-0.0189113641433838	Cumul. NIH Research Funding	Not Discussed	0.0189113641433838
cum_num_res_fy	Post-match	-0.0203830482736778	Cumul. NIH Research Funding	Not Discussed	0.0203830482736778
DEGREE_TYPEMD/PHD	Pre-match	0.0242049510440641	Degree-MD/PHD	Not Discussed	0.0242049510440641
DEGREE_TYPEMD/PHD	Post-match	-0.00639981372692196	Degree-MD/PHD	Not Discussed	0.00639981372692196
DEGREE_TYPEPHD	Pre-match	0.0571656873240443	Degree-PHD	Not Discussed	0.0571656873240443
DEGREE_TYPEPHD	Post-match	0.0823399352765546	Degree-PHD	Not Discussed	0.0823399352765546
esi_appl	Pre-match	-0.235653203357622	ESI Application	Not Discussed	0.235653203357622
esi_appl	Post-match	0.0238490753151945	ESI Application	Not Discussed	0.0238490753151945
FY	Pre-match	-0.254737917476961	FY	Not Discussed	0.254737917476961
FY	Post-match	1.50784525286717e-15	FY	Not Discussed	1.50784525286717e-15
highVSnot	Pre-match	0.0428048483390442	NIH Insitutional Funding-High	Not Discussed	0.0428048483390442
highVSnot	Post-match	0.0490840529242108	NIH Insitutional Funding-High	Not Discussed	0.0490840529242108
human	Pre-match	-0.150429842418527	Human Study	Not Discussed	0.150429842418527
human	Post-match	-0.120469210868984	Human Study	Not Discussed	0.120469210868984
k_awd_prior	Pre-match	0.152339453874984	Prior K-awardee	Not Discussed	0.152339453874984
k_awd_prior	Post-match	0.105672580097413	Prior K-awardee	Not Discussed	0.105672580097413
MULTI_PI_INDICATOR_CODEY	Pre-match	-0.177931459790987	Multi-PI Appl.-Y	Not Discussed	0.177931459790987
MULTI_PI_INDICATOR_CODEY	Post-match	-0.0396618796471314	Multi-PI Appl.-Y	Not Discussed	0.0396618796471314
peerreview_cumsum	Pre-match	-0.0392194419408365	Cumul. Peer Review Service	Not Discussed	0.0392194419408365
peerreview_cumsum	Post-match	-0.0347204680462678	Cumul. Peer Review Service	Not Discussed	0.0347204680462678
pub_cumsum	Pre-match	0.033712448736708	Cumul. Publications	Not Discussed	0.033712448736708
pub_cumsum	Post-match	0.0173978684761449	Cumul. Publications	Not Discussed	0.0173978684761449
SEXM	Pre-match	0.0172556604470145	Sex-M	Not Discussed	0.0172556604470145
SEXM	Post-match	0.0035176306542027	Sex-M	Not Discussed	0.0035176306542027
solicited	Pre-match	0.121276659188918	Solicited	Not Discussed	0.121276659188918
solicited	Post-match	0.114396944783345	Solicited	Not Discussed	0.114396944783345
success_rate	Pre-match	0.265906939130745	Success Rate of Admin. IC	Not Discussed	0.265906939130745
success_rate	Post-match	0.120578317104204	Success Rate of Admin. IC	Not Discussed	0.120578317104204
urmURM	Pre-match	-0.00389015117674126	Race/Ethnicity-URM	Not Discussed	0.00389015117674126
urmURM	Post-match	-0.0237515407576443	Race/Ethnicity-URM	Not Discussed	0.0237515407576443
urmWhite	Pre-match	0.0401119095011546	Race/Ethnicity-White	Not Discussed	0.0401119095011546
urmWhite	Post-match	0.0541783514932526	Race/Ethnicity-White	Not Discussed	0.0541783514932526
