# Supplementary material for: Downstream funding success of early career researchers for resubmitted versus new applications: A matched cohort
Source: PLoS One. 2021 Nov 18;16(11):e0257559. doi: 10.1371/journal.pone.0257559 (PMC8601543; doi:10.1371/journal.pone.0257559)
Supplement: S2 Dataset — (CSV) [file pone.0257559.s004.csv]

set	reapply	urm	r01_success_3	r01_success_5
562	0	White	1	1
839	0	URM	0	0
850	1	Asian	0	0
898	1	White	0	1
885	0	White	1	1
504	1	White	0	0
530	1	URM	1	1
569	1	URM	1	1
604	1	White	0	0
881	0	White	0	0
822	1	White	1	1
645	1	Asian	1	1
669	1	White	0	0
691	1	URM	1	1
706	1	White	1	1
727	1	White	0	0
645	1	Asian	1	1
772	1	White	0	0
790	1	White	1	1
803	1	White	0	0
810	1	White	1	1
814	1	White	0	0
820	1	URM	0	0
549	0	White	0	0
828	1	URM	1	1
834	1	White	1	1
838	1	White	1	1
782	0	White	0	0
843	1	White	1	1
851	1	White	1	1
526	0	White	0	0
860	1	Asian	1	1
860	1	Asian	1	1
874	1	White	0	0
880	1	White	0	0
885	1	White	1	1
890	1	White	1	1
892	1	White	0	0
860	1	White	1	1
790	1	URM	1	1
443	1	Asian	0	0
833	0	URM	1	1
449	1	White	0	0
450	1	URM	1	1
455	1	White	0	0
459	1	White	1	1
464	1	White	1	1
459	1	White	0	1
468	1	White	1	1
828	1	URM	1	1
645	1	White	0	0
475	1	Asian	1	1
814	1	URM	0	0
481	1	White	1	1
803	1	White	0	0
490	1	Asian	1	1
496	1	White	0	0
877	0	URM	1	1
501	1	White	0	0
550	0	URM	0	0
594	0	White	0	0
889	0	White	0	0
514	1	URM	1	1
517	1	Asian	0	0
545	0	Asian	0	0
520	1	Asian	1	1
521	1	White	1	1
449	1	White	0	0
528	1	White	0	1
706	1	Asian	1	1
535	1	White	1	1
539	1	White	0	0
543	1	White	0	0
548	1	Asian	1	1
743	0	White	1	1
555	1	White	0	0
803	1	Asian	1	1
561	1	White	0	0
564	1	Asian	0	0
570	1	White	0	0
573	1	Asian	1	1
745	0	White	0	0
638	0	URM	0	0
592	0	Asian	0	0
527	0	White	0	0
590	1	White	1	1
874	0	White	1	1
597	1	White	0	0
601	1	Asian	1	1
605	1	White	0	0
598	0	White	1	1
674	0	Asian	1	1
613	1	Asian	0	0
760	0	URM	0	0
852	0	Asian	0	1
622	1	White	1	1
627	1	White	1	1
821	0	White	0	0
639	1	URM	0	0
441	1	URM	0	1
795	1	White	1	1
643	1	White	0	1
671	1	White	0	1
445	0	White	0	0
461	0	White	0	0
721	1	URM	0	0
749	1	White	1	1
761	1	White	1	1
590	1	White	1	1
619	0	White	0	0
897	0	Asian	0	0
453	1	Asian	1	1
496	1	White	0	0
526	1	White	0	0
567	1	White	0	0
602	1	URM	0	0
641	1	URM	0	0
814	1	White	1	1
644	1	White	1	1
646	1	Asian	0	0
835	0	White	0	0
860	1	White	1	1
643	1	White	1	1
654	1	White	1	1
860	1	Asian	1	1
659	1	White	0	0
662	1	White	0	0
665	1	White	1	1
573	1	White	1	1
670	1	URM	0	0
601	1	Asian	0	0
587	0	Asian	0	0
669	1	White	1	1
679	1	White	0	1
682	1	White	0	0
685	1	White	1	1
688	1	White	0	0
496	1	Asian	1	1
807	0	URM	0	0
639	0	URM	1	1
572	0	White	1	1
695	1	White	0	0
514	1	Asian	0	0
772	0	White	0	1
699	1	Asian	1	1
449	1	White	1	1
450	1	White	1	1
702	1	White	1	1
705	1	Asian	1	1
707	1	Asian	0	0
708	1	White	1	1
749	1	White	1	1
705	1	White	1	1
713	1	White	1	1
504	0	White	0	1
828	1	URM	1	1
719	1	White	1	1
722	1	URM	0	0
880	0	White	0	0
643	1	White	0	0
730	1	Asian	1	1
586	0	White	0	0
520	1	White	1	1
735	1	White	1	1
761	1	URM	0	0
505	0	White	0	1
645	1	URM	1	1
743	1	White	1	1
746	1	White	1	1
750	1	White	0	1
481	1	Asian	1	1
803	1	URM	1	1
459	1	White	1	1
803	1	White	1	1
695	1	Asian	1	1
759	1	Asian	1	1
763	1	Asian	1	1
526	1	White	1	1
819	0	Asian	1	1
530	0	White	0	1
645	1	Asian	1	1
775	1	White	1	1
876	0	White	1	1
705	1	Asian	0	1
706	0	Asian	1	1
780	1	Asian	1	1
783	1	White	1	1
785	1	White	0	1
607	0	White	1	1
573	1	White	0	1
761	1	White	1	1
793	1	White	0	0
797	1	White	1	1
822	1	URM	1	1
453	0	White	0	0
802	1	White	1	1
467	0	Asian	0	0
449	0	White	0	0
639	1	URM	0	0
669	1	White	1	1
805	1	White	1	1
806	1	White	1	1
807	1	White	1	1
808	1	White	0	0
795	1	Asian	0	0
809	1	White	1	1
863	0	White	1	1
855	0	Asian	1	1
496	1	White	0	0
618	0	White	1	1
564	1	Asian	1	1
470	0	Asian	0	0
811	1	Asian	1	1
539	1	White	1	1
834	1	White	1	1
812	1	White	1	1
895	0	White	0	0
813	1	White	0	0
685	1	White	0	0
657	0	White	0	0
815	1	Asian	0	0
893	0	URM	0	0
811	1	White	0	0
816	1	White	1	1
645	1	White	1	1
817	1	URM	0	0
645	1	White	0	0
818	1	White	1	1
819	1	White	1	1
459	0	White	1	1
875	0	White	1	1
590	1	Asian	1	1
770	0	Asian	1	1
662	1	Asian	1	1
814	1	White	1	1
821	1	URM	0	1
501	1	URM	1	1
858	0	White	1	1
834	1	White	1	1
464	0	White	0	1
622	0	White	1	1
720	0	URM	0	0
823	1	White	0	0
824	1	White	0	0
825	1	Asian	0	0
826	1	URM	1	1
819	1	Asian	1	1
827	1	URM	1	1
702	1	White	0	0
829	1	White	0	0
831	1	White	1	1
682	1	White	0	0
740	0	White	0	0
449	1	White	0	0
832	1	Asian	0	0
864	0	White	0	0
865	0	White	0	1
459	1	White	1	1
833	1	Asian	1	1
706	1	Asian	0	0
718	0	White	0	0
835	1	White	0	0
836	1	URM	1	1
821	1	Asian	1	1
451	0	Asian	0	1
707	1	White	1	1
645	1	Asian	0	1
837	1	White	1	1
573	1	White	1	1
821	1	White	0	0
839	1	URM	0	1
695	1	Asian	1	1
840	1	White	1	1
707	1	Asian	1	1
829	1	White	0	0
803	1	White	1	1
841	1	White	0	0
520	0	White	1	1
459	1	White	0	0
553	0	Asian	0	0
481	1	White	1	1
459	1	White	1	1
528	0	White	0	0
821	1	White	0	0
815	0	White	0	0
450	1	URM	1	1
705	1	Asian	0	0
842	1	White	0	0
662	1	White	1	1
459	1	Asian	1	1
577	0	White	1	1
847	0	White	1	1
844	1	White	0	0
845	1	White	1	1
846	1	White	1	1
847	1	URM	1	1
524	0	White	0	0
848	1	White	1	1
849	1	White	1	1
449	1	White	1	1
819	1	White	1	1
702	0	White	0	0
852	1	Asian	0	0
898	1	White	1	1
596	0	White	0	0
853	1	White	0	0
854	1	White	0	1
855	1	Asian	1	1
589	0	White	1	1
856	1	White	0	0
735	0	White	1	1
684	0	Asian	1	1
857	1	URM	0	0
858	1	White	1	1
522	0	URM	0	0
859	1	White	0	0
707	1	White	1	1
803	1	White	1	1
833	1	URM	0	0
823	0	White	1	1
834	1	White	1	1
861	1	White	1	1
862	1	White	1	1
863	1	Asian	1	1
864	1	White	1	1
605	0	White	0	0
556	0	URM	1	1
590	1	White	0	0
865	1	White	1	1
866	1	URM	0	0
450	1	Asian	1	1
867	1	White	1	1
828	1	URM	1	1
868	1	White	1	1
605	1	White	1	1
870	1	URM	0	0
871	1	URM	0	0
872	1	White	0	0
873	1	White	0	0
875	1	White	1	1
876	1	White	1	1
877	1	URM	1	1
605	1	White	0	0
496	1	White	0	0
645	1	Asian	1	1
775	1	White	1	1
878	1	White	1	1
879	1	Asian	1	1
453	1	White	1	1
811	1	White	0	0
459	1	White	1	1
780	0	White	0	0
803	1	White	1	1
846	1	White	1	1
814	1	Asian	0	0
882	1	White	0	1
803	1	White	1	1
883	1	White	0	1
884	1	Asian	1	1
543	1	White	0	0
601	1	White	0	1
761	1	White	0	0
862	1	Asian	1	1
887	1	White	0	1
573	1	Asian	1	1
898	1	Asian	1	1
449	1	White	0	0
888	1	White	1	1
889	1	White	0	0
540	0	White	0	0
827	1	White	0	0
861	0	White	1	1
819	1	White	0	0
564	1	Asian	1	1
891	1	White	1	1
834	1	White	1	1
610	0	White	0	0
821	1	White	1	1
879	1	Asian	1	1
876	1	White	0	0
868	0	URM	0	0
459	1	White	0	0
816	0	White	0	0
512	0	URM	0	1
893	1	URM	0	0
894	1	Asian	1	1
700	0	Asian	0	0
895	1	White	1	1
635	0	Asian	0	0
891	0	Asian	0	1
822	1	URM	1	1
838	1	White	0	0
567	0	White	1	1
896	1	White	0	1
897	1	White	0	0
458	0	URM	0	0
525	0	Asian	0	0
679	0	White	0	0
831	0	White	1	1
682	1	White	0	1
707	1	White	1	1
442	1	White	1	1
829	1	White	1	1
829	0	White	0	0
864	1	White	0	0
890	1	White	1	1
442	0	White	0	0
590	0	White	0	0
459	1	URM	1	1
444	1	White	0	0
459	1	White	1	1
857	1	URM	0	1
445	1	White	1	1
860	1	Asian	1	1
836	0	URM	1	1
446	1	White	0	0
750	0	White	0	0
645	0	White	0	0
624	0	White	0	1
447	1	White	1	1
573	1	White	0	0
860	1	White	1	1
817	0	URM	1	1
474	0	White	0	0
821	1	White	1	1
448	1	White	0	0
604	1	White	0	0
761	1	White	0	0
749	1	White	1	1
834	1	White	0	0
507	0	White	0	0
722	0	URM	1	1
501	0	White	0	0
854	1	White	0	0
682	1	Asian	1	1
705	0	Asian	0	0
511	0	White	1	1
854	1	White	1	1
447	1	White	1	1
451	1	Asian	0	0
452	1	URM	1	1
447	1	Asian	1	1
454	1	URM	1	1
822	1	Asian	1	1
660	0	White	1	1
856	0	White	0	0
605	1	White	0	0
539	1	White	1	1
879	0	Asian	0	0
456	1	White	1	1
855	1	Asian	1	1
457	1	Asian	0	0
828	1	URM	0	0
828	1	URM	0	0
799	0	Asian	1	1
458	1	URM	0	0
496	1	White	0	0
464	1	White	1	1
822	1	Asian	1	1
460	1	Asian	1	1
567	1	White	1	1
520	1	White	0	0
707	0	White	1	1
459	1	White	1	1
645	1	White	1	1
461	1	URM	0	0
847	1	Asian	1	1
462	1	White	0	0
463	1	White	1	1
654	1	White	0	0
695	1	Asian	1	1
795	0	White	0	1
793	1	White	1	1
682	1	White	1	1
810	1	White	1	1
757	0	White	1	1
465	1	White	0	0
847	1	White	1	1
613	1	Asian	0	0
518	0	White	1	1
862	1	White	0	0
854	0	White	0	0
528	1	White	0	0
561	0	White	0	0
679	1	White	1	1
466	1	URM	1	1
890	1	White	0	0
467	1	Asian	0	0
539	0	White	0	0
555	0	URM	0	0
469	1	White	1	1
875	1	White	1	1
803	1	White	0	0
802	1	URM	1	1
826	0	URM	0	0
891	1	White	1	1
662	1	Asian	0	0
821	1	URM	0	0
821	1	URM	0	0
685	0	White	0	0
857	1	URM	1	1
470	1	White	0	0
834	1	White	1	1
834	1	White	0	1
896	0	White	0	0
854	1	White	0	0
821	1	White	0	0
876	1	White	1	1
471	1	White	1	1
449	1	White	1	1
472	1	URM	1	1
473	1	White	1	1
459	1	Asian	0	0
570	1	White	1	1
879	1	Asian	1	1
643	0	White	1	1
891	1	Asian	0	0
474	1	White	0	0
873	1	White	0	0
501	1	White	0	0
785	0	White	1	1
828	1	URM	1	1
834	0	White	0	0
604	1	White	1	1
477	1	White	1	1
478	1	URM	1	1
615	0	White	0	0
828	1	URM	1	1
818	1	URM	1	1
876	1	White	1	1
879	1	Asian	0	1
479	1	White	1	1
876	1	White	1	1
852	1	Asian	1	1
758	0	White	0	0
769	0	White	1	1
543	0	White	0	0
682	0	White	1	1
645	1	White	1	1
806	0	White	0	0
662	1	White	1	1
482	1	White	1	1
483	1	White	1	1
629	0	Asian	0	1
454	1	White	1	1
834	1	White	1	1
481	1	White	1	1
645	1	White	0	0
797	1	White	1	1
484	1	White	1	1
485	1	White	1	1
486	1	White	1	1
487	1	URM	1	1
834	1	White	1	1
834	1	White	1	1
860	1	Asian	1	1
585	0	White	0	0
488	1	Asian	0	0
489	1	URM	1	1
491	1	Asian	1	1
792	0	White	0	0
555	1	URM	1	1
492	1	White	0	0
493	1	White	1	1
494	1	White	1	1
555	1	URM	1	1
813	0	White	0	0
495	1	Asian	1	1
472	0	White	0	1
481	0	Asian	0	0
803	1	URM	1	1
497	1	White	1	1
595	0	White	1	1
887	0	White	1	1
890	0	White	0	0
860	1	Asian	1	1
573	1	White	1	1
662	0	White	0	1
498	1	URM	1	1
499	1	White	1	1
463	1	White	1	1
860	1	White	1	1
818	1	White	1	1
463	1	White	1	1
845	1	White	0	1
761	1	White	0	0
669	1	White	1	1
500	1	White	1	1
573	1	White	1	1
477	0	White	1	1
455	1	White	0	1
890	1	White	1	1
608	0	White	1	1
601	1	White	1	1
685	1	White	0	0
502	1	White	1	1
774	0	Asian	1	1
803	1	White	1	1
503	1	White	0	0
763	0	Asian	1	1
846	1	Asian	1	1
875	1	White	1	1
857	0	URM	0	0
867	0	White	0	0
645	1	White	1	1
785	1	White	1	1
729	0	URM	0	0
811	0	White	0	0
505	1	White	1	1
477	1	White	1	1
507	1	White	1	1
508	1	White	0	0
509	1	Asian	1	1
510	1	URM	1	1
872	0	White	0	0
859	1	White	0	0
857	1	URM	0	1
663	0	White	0	0
485	1	White	0	0
479	0	White	0	1
570	1	Asian	0	0
456	1	URM	0	0
511	1	White	0	0
814	1	White	1	1
442	1	White	1	1
512	1	URM	1	1
600	0	White	0	1
513	1	Asian	0	0
809	0	White	1	1
790	1	URM	1	1
828	1	URM	0	0
502	0	White	0	0
515	1	Asian	1	1
679	1	White	1	1
450	0	Asian	1	1
722	1	URM	0	0
505	1	White	0	1
683	0	White	0	0
601	1	URM	1	1
503	0	Asian	0	0
862	1	White	0	0
460	0	Asian	0	1
821	1	URM	1	1
555	1	URM	0	0
464	1	White	1	1
645	1	Asian	1	1
873	0	White	0	0
472	1	White	1	1
535	1	White	1	1
793	1	White	1	1
856	1	White	0	0
802	0	White	0	0
569	1	Asian	1	1
808	0	White	0	0
518	1	White	0	0
775	1	White	1	1
747	0	White	1	1
678	0	White	0	0
519	1	Asian	1	1
514	1	Asian	0	0
848	1	White	0	0
534	0	URM	1	1
842	0	White	0	0
482	1	White	1	1
870	0	URM	0	0
828	1	URM	0	0
526	1	Asian	1	1
520	1	White	1	1
465	0	White	0	0
823	1	Asian	1	1
484	1	White	1	1
522	1	URM	1	1
878	1	Asian	0	0
785	1	White	1	1
602	1	URM	0	1
523	1	White	1	1
601	1	URM	0	0
857	1	URM	1	1
730	1	Asian	1	1
810	0	White	0	0
524	1	Asian	0	0
707	1	White	1	1
761	1	Asian	1	1
525	1	URM	1	1
811	1	Asian	1	1
838	0	White	1	1
604	0	White	0	0
527	1	White	1	1
828	0	URM	1	1
749	1	White	1	1
535	1	URM	0	0
449	1	White	0	0
671	0	Asian	0	0
722	1	URM	1	1
450	1	URM	1	1
706	1	Asian	1	1
662	1	White	1	1
487	1	White	1	1
526	1	White	1	1
617	0	White	0	0
854	1	White	0	0
485	1	White	0	0
531	1	White	0	0
532	1	Asian	0	1
814	1	Asian	1	1
803	1	URM	1	1
533	1	Asian	1	1
534	1	URM	1	1
803	1	URM	1	1
706	1	Asian	1	1
536	1	URM	1	1
482	1	White	1	1
537	1	Asian	1	1
822	1	Asian	1	1
538	1	Asian	0	0
561	1	White	1	1
497	0	White	0	0
847	1	White	1	1
725	0	White	1	1
540	1	White	1	1
630	0	Asian	0	0
449	1	White	1	1
853	1	White	0	0
681	0	White	0	0
637	0	White	0	0
639	1	URM	1	1
541	1	Asian	1	1
708	1	White	0	0
542	1	Asian	1	1
544	1	Asian	1	1
670	1	URM	0	0
895	1	Asian	1	1
545	1	White	0	0
824	1	White	0	0
515	1	White	0	0
857	1	URM	1	1
546	1	Asian	0	1
547	1	Asian	1	1
459	1	White	1	1
613	1	Asian	0	0
549	1	White	1	1
554	0	White	0	0
550	1	URM	0	0
841	0	White	1	1
551	1	White	0	0
552	1	Asian	0	0
858	1	White	0	0
553	1	White	1	1
832	0	Asian	0	0
496	0	White	1	1
811	1	White	1	1
464	1	White	0	0
854	1	URM	1	1
865	1	White	1	1
483	0	White	0	1
554	1	White	1	1
713	0	White	0	0
662	1	Asian	1	1
714	0	URM	0	0
556	1	URM	1	1
849	1	White	1	1
510	1	Asian	1	1
501	1	White	0	0
515	1	Asian	1	1
814	1	White	1	1
535	1	Asian	1	1
558	1	White	1	1
818	1	White	1	1
573	1	White	0	0
601	1	White	1	1
559	1	Asian	1	1
814	1	White	0	0
648	0	Asian	1	1
853	1	White	1	1
501	1	URM	0	0
853	1	White	1	1
775	0	White	1	1
878	0	White	0	0
814	1	Asian	1	1
844	0	White	1	1
562	1	White	0	0
848	1	White	1	1
563	1	White	1	1
719	1	White	0	0
844	1	White	1	1
814	1	White	0	1
860	1	Asian	1	1
845	1	White	1	1
647	0	White	0	0
771	0	Asian	0	0
513	1	White	0	0
814	1	URM	0	0
510	0	Asian	0	0
856	1	White	1	1
565	1	URM	1	1
601	1	URM	1	1
566	1	White	0	0
568	1	Asian	1	1
849	1	Asian	0	1
571	1	White	1	1
777	0	Asian	0	0
449	1	White	0	0
571	1	Asian	0	0
449	1	URM	0	0
485	1	White	1	1
612	0	White	0	0
768	0	White	0	1
472	1	URM	0	1
568	0	Asian	0	0
860	1	Asian	1	1
814	1	White	0	0
574	1	White	0	0
749	1	White	1	1
613	1	Asian	0	0
670	1	URM	0	0
515	1	Asian	0	0
827	1	Asian	1	1
575	1	Asian	1	1
577	1	White	0	0
538	1	White	0	0
890	1	Asian	0	0
578	1	White	1	1
579	1	White	0	0
590	1	Asian	0	0
580	1	White	1	1
581	1	White	0	0
571	0	Asian	1	1
449	1	URM	1	1
616	0	White	1	1
856	1	White	0	1
898	0	Asian	0	0
582	1	White	1	1
694	0	White	0	0
601	1	White	1	1
583	1	Asian	1	1
846	1	Asian	0	0
743	1	White	0	0
862	1	White	0	0
541	0	Asian	0	0
584	1	White	1	1
531	0	White	1	1
656	0	White	0	0
513	1	Asian	1	1
449	1	White	1	1
585	1	White	1	1
844	1	White	1	1
586	1	White	0	0
513	1	Asian	0	0
566	1	URM	0	0
480	0	Asian	0	0
587	1	Asian	0	1
583	1	White	0	0
588	1	Asian	0	0
475	0	White	0	0
450	1	Asian	1	1
589	1	White	1	1
575	1	White	1	1
803	1	White	1	1
535	1	White	0	0
670	1	URM	0	0
537	1	Asian	0	0
659	1	Asian	0	0
472	1	White	1	1
591	1	White	1	1
592	1	Asian	0	0
892	0	White	1	1
563	0	White	0	0
591	0	White	0	0
590	1	White	1	1
593	1	Asian	1	1
594	1	White	0	0
447	1	White	0	0
449	1	Asian	0	0
595	1	White	0	0
573	1	White	1	1
562	1	White	0	0
596	1	White	1	1
652	0	White	0	0
646	0	White	0	1
489	1	White	1	1
790	1	URM	0	1
565	0	URM	1	1
599	1	White	1	1
600	1	White	0	0
814	1	Asian	1	1
699	1	White	1	1
449	1	Asian	0	0
699	1	White	0	0
609	0	White	0	0
868	1	White	0	1
803	1	Asian	1	1
803	1	White	1	1
874	1	Asian	0	0
843	1	White	1	1
466	0	URM	0	0
513	1	White	0	0
603	1	White	0	1
808	1	White	1	1
808	1	White	0	0
845	1	White	0	1
642	0	White	1	1
827	1	White	1	1
688	0	White	0	0
509	1	White	0	0
606	1	White	1	1
607	1	White	0	0
514	1	White	1	1
608	1	White	1	1
609	1	White	1	1
890	1	White	0	0
454	1	White	0	0
818	1	White	1	1
692	0	White	0	1
601	1	White	1	1
563	1	White	0	0
860	1	Asian	1	1
449	1	White	0	1
590	1	White	1	1
710	0	White	1	1
459	1	Asian	1	1
812	0	White	0	1
607	1	White	0	0
814	1	Asian	0	0
805	0	White	1	1
610	1	White	1	1
611	1	Asian	0	0
538	1	Asian	0	0
612	1	White	1	1
679	1	White	1	1
466	1	URM	0	0
631	0	Asian	0	0
614	1	URM	1	1
447	1	White	0	0
602	0	URM	0	0
814	1	White	1	1
853	0	White	0	0
582	1	White	1	1
741	0	Asian	0	0
818	1	White	1	1
730	1	White	0	0
476	0	White	1	1
615	1	URM	0	0
851	1	White	1	1
590	1	White	1	1
616	1	White	1	1
617	1	URM	0	0
618	1	White	1	1
773	0	White	0	1
455	1	Asian	0	0
871	0	URM	0	0
619	1	Asian	0	0
620	1	White	0	0
542	0	Asian	0	0
708	0	White	1	1
472	1	White	0	0
803	1	Asian	1	1
689	0	Asian	0	0
621	1	White	1	1
473	1	Asian	1	1
898	1	Asian	0	0
623	1	Asian	0	1
624	1	White	1	1
827	0	Asian	0	0
625	1	Asian	0	1
888	0	White	0	0
701	0	Asian	0	0
626	1	Asian	1	1
455	1	White	1	1
855	1	Asian	1	1
468	1	White	0	0
628	1	URM	0	0
629	1	URM	0	0
478	0	URM	0	0
563	1	White	0	0
630	1	Asian	1	1
814	1	White	1	1
454	1	White	0	0
679	1	Asian	1	1
704	0	White	1	1
632	1	Asian	1	1
659	1	White	0	1
850	1	White	1	1
633	1	White	0	0
634	1	URM	1	1
635	1	White	0	0
846	1	White	1	1
669	1	White	1	1
636	1	White	0	0
638	1	URM	1	1
639	1	URM	0	0
808	1	White	1	1
682	1	Asian	1	1
640	1	White	0	0
679	1	White	1	1
490	1	Asian	0	0
493	0	White	0	0
441	0	URM	0	1
581	1	White	0	0
761	1	White	1	1
462	1	White	0	0
676	1	Asian	0	0
693	0	White	0	0
456	0	White	0	0
808	1	White	0	0
720	1	URM	1	1
670	0	URM	0	1
696	0	White	0	0
748	1	White	1	1
515	1	White	1	1
814	1	White	1	1
844	1	White	0	0
883	0	White	0	1
476	1	White	0	0
484	1	Asian	1	1
557	1	Asian	0	0
848	0	White	0	0
598	1	White	0	0
588	1	White	0	0
642	1	White	1	1
795	1	Asian	1	1
449	1	White	1	1
761	1	White	1	1
653	1	White	0	0
601	1	White	1	1
890	1	White	0	0
679	1	White	1	1
667	1	White	1	1
515	0	White	0	0
668	1	White	1	1
672	1	URM	0	0
680	0	Asian	1	1
468	0	White	1	1
481	1	White	0	0
695	1	White	0	0
680	1	White	1	1
684	1	Asian	1	1
599	1	White	0	0
858	1	White	0	1
509	1	Asian	0	0
495	1	White	0	1
575	1	Asian	0	0
803	1	White	0	0
651	0	White	0	0
588	0	White	0	0
695	0	Asian	1	1
697	1	White	0	0
580	0	White	1	1
851	1	White	0	0
635	1	Asian	1	1
519	0	Asian	0	0
701	1	Asian	1	1
818	1	White	1	1
875	1	White	1	1
719	1	URM	0	0
803	1	Asian	1	1
885	1	Asian	0	0
834	1	White	0	0
506	0	White	0	1
718	1	White	1	1
559	0	White	0	0
814	1	White	1	1
728	1	Asian	1	1
510	1	Asian	0	0
731	1	White	0	0
734	1	URM	1	1
814	1	URM	0	0
761	1	White	1	1
740	1	Asian	0	0
745	1	Asian	0	0
535	0	White	0	0
632	0	Asian	0	0
449	1	White	1	1
715	0	White	0	1
687	0	White	1	1
875	1	White	0	0
472	1	White	1	1
754	1	URM	1	1
466	1	URM	1	1
758	1	White	0	0
768	1	White	0	1
814	1	White	1	1
481	1	Asian	1	1
481	1	Asian	1	1
639	1	URM	1	1
621	1	URM	1	1
845	1	White	1	1
699	1	White	1	1
786	1	White	0	0
599	1	White	0	1
449	1	White	1	1
796	1	White	0	0
574	0	White	0	0
798	1	White	1	1
824	0	White	0	0
847	1	White	0	0
804	1	White	0	0
845	1	White	1	1
514	0	Asian	0	0
569	1	White	1	1
727	0	White	0	0
538	0	Asian	0	0
830	1	Asian	1	1
698	0	URM	1	1
814	1	White	0	0
514	1	White	1	1
793	1	White	0	0
793	1	White	1	1
857	1	URM	0	0
532	0	Asian	1	1
845	1	White	1	1
869	1	Asian	1	1
814	1	Asian	0	0
881	1	White	1	1
886	1	Asian	0	1
447	1	White	0	0
462	1	White	1	1
861	1	Asian	1	1
803	1	White	1	1
754	1	White	1	1
575	1	Asian	0	0
588	1	Asian	0	0
675	0	Asian	0	0
577	1	Asian	1	1
878	1	White	1	1
472	1	White	0	0
862	1	URM	1	1
590	1	White	1	1
480	1	Asian	1	1
455	1	White	1	1
519	1	Asian	1	1
803	1	White	0	1
879	1	Asian	1	1
506	1	White	0	0
611	1	White	0	0
516	1	White	1	1
606	1	White	1	1
808	1	White	0	1
848	1	URM	1	1
444	0	White	0	0
529	1	URM	0	0
635	1	White	0	0
472	1	URM	1	1
590	1	White	0	0
846	1	Asian	1	1
569	1	Asian	1	1
588	1	Asian	1	1
765	0	White	0	0
560	1	Asian	1	1
814	1	Asian	0	0
572	1	White	0	0
576	1	White	0	0
576	0	Asian	0	0
547	0	Asian	0	1
853	1	White	1	1
485	1	White	1	1
803	1	Asian	1	1
691	0	White	0	0
679	1	White	1	1
670	1	URM	0	0
813	1	White	0	0
615	1	White	0	0
481	1	White	1	1
457	0	Asian	0	0
685	1	White	1	1
515	1	White	0	0
837	0	White	0	0
749	1	White	0	0
631	1	Asian	1	1
637	1	White	0	0
754	0	White	0	0
454	1	White	1	1
890	1	White	1	1
575	1	White	1	1
510	1	Asian	1	1
514	1	Asian	0	0
611	1	White	1	1
843	1	White	0	1
679	1	White	1	1
590	1	White	1	1
860	1	Asian	0	0
661	0	White	0	0
463	1	White	0	0
566	1	URM	0	0
589	1	White	1	1
627	1	White	1	1
489	1	White	0	1
890	1	White	1	1
854	1	White	1	1
679	1	White	0	0
846	1	Asian	1	1
551	0	Asian	0	0
627	0	White	0	1
590	1	White	1	1
449	1	URM	1	1
666	0	White	0	0
620	0	White	0	0
803	1	Asian	1	1
846	1	White	0	1
814	0	White	0	0
647	1	White	1	1
472	1	White	1	1
573	1	Asian	1	1
639	1	URM	1	1
447	0	White	1	1
499	0	White	0	0
569	1	White	1	1
613	1	White	0	0
860	1	Asian	1	1
860	1	Asian	1	1
679	1	Asian	1	1
539	1	White	0	0
583	0	Asian	0	0
648	1	Asian	0	0
845	1	White	0	1
730	0	Asian	0	0
717	0	White	0	1
846	1	White	1	1
649	1	White	0	0
449	1	White	0	0
640	0	Asian	0	0
846	0	White	1	1
513	0	Asian	1	1
538	1	Asian	0	0
650	1	Asian	1	1
846	1	White	0	0
803	1	White	1	1
843	1	White	0	0
834	1	Asian	1	1
498	1	URM	1	1
651	1	White	1	1
549	1	Asian	0	0
652	1	White	0	0
454	1	White	0	0
679	1	Asian	0	0
790	1	URM	1	1
721	1	URM	1	1
662	1	URM	1	1
472	1	White	1	1
611	1	White	1	1
490	0	Asian	0	0
537	1	Asian	0	0
544	0	White	1	1
590	1	White	1	1
655	1	White	0	1
656	1	Asian	1	1
762	0	Asian	0	0
635	1	Asian	1	1
509	1	Asian	1	1
761	1	White	1	1
803	1	White	1	1
856	1	Asian	1	1
657	1	White	1	1
814	1	White	1	1
857	1	URM	1	1
499	1	White	1	1
866	0	URM	0	0
658	1	URM	1	1
843	0	White	0	0
827	1	Asian	0	0
590	1	White	1	1
850	0	White	1	1
783	0	Asian	1	1
653	1	White	0	0
601	1	White	0	0
814	1	White	0	0
660	1	White	0	0
565	1	URM	1	1
582	1	White	1	1
661	1	White	0	0
626	0	Asian	0	1
447	1	White	1	1
449	1	Asian	1	1
575	0	Asian	1	1
814	1	White	0	0
663	1	Asian	1	1
679	1	Asian	1	1
845	1	White	1	1
664	1	White	0	0
448	1	White	0	0
666	1	Asian	0	0
655	0	White	0	0
590	1	URM	1	1
682	1	White	1	1
767	0	White	1	1
721	1	URM	1	1
654	1	White	0	0
665	1	Asian	1	1
513	1	Asian	1	1
537	1	Asian	0	0
834	1	White	0	0
621	1	White	0	0
601	1	White	1	1
803	1	URM	1	1
814	1	White	0	0
814	1	White	1	1
679	1	White	1	1
447	1	White	0	0
599	1	White	1	1
590	1	Asian	1	1
803	1	White	1	1
761	1	Asian	0	1
668	1	White	0	0
845	1	White	1	1
573	1	Asian	1	1
896	1	Asian	0	0
761	1	White	1	1
583	1	Asian	0	0
660	1	White	0	0
489	1	White	0	0
860	1	Asian	1	1
749	1	White	1	1
818	1	White	1	1
609	1	White	0	0
601	1	White	0	0
862	1	Asian	0	1
673	1	Asian	0	0
498	1	URM	0	1
859	1	White	1	1
679	1	Asian	0	0
484	1	Asian	1	1
753	0	White	0	1
490	1	Asian	1	1
783	1	Asian	1	1
679	1	White	1	1
674	1	White	1	1
890	1	White	1	1
675	1	Asian	0	0
575	1	Asian	0	0
703	0	White	0	0
829	1	White	0	1
854	1	White	0	0
636	0	White	1	1
859	1	White	1	1
482	1	White	1	1
677	1	White	0	0
793	1	White	1	1
678	1	Asian	1	1
623	1	White	0	1
857	1	Asian	1	1
726	0	White	0	0
453	1	White	0	0
890	1	White	1	1
565	1	URM	0	0
516	0	Asian	1	1
681	1	White	1	1
699	0	White	0	0
486	0	White	1	1
803	1	White	0	0
471	0	White	1	1
887	1	White	0	1
803	1	Asian	0	1
851	1	Asian	1	1
860	0	Asian	1	1
683	1	White	1	1
649	0	White	0	1
894	0	White	0	0
862	0	White	0	1
590	1	Asian	0	0
577	1	URM	0	0
679	1	White	1	1
686	1	White	0	0
845	0	White	0	0
858	1	White	0	0
687	1	White	1	1
875	1	White	1	1
790	1	URM	0	0
808	1	White	1	1
569	1	White	1	1
668	0	White	0	0
739	0	White	0	0
721	1	URM	1	1
689	1	Asian	1	1
748	0	White	1	1
472	1	White	1	1
686	0	White	0	0
818	1	White	0	0
449	1	Asian	1	1
484	1	White	1	1
790	1	URM	1	1
569	1	White	1	1
473	1	White	1	1
519	1	Asian	1	1
565	1	URM	0	0
699	1	URM	1	1
845	1	White	1	1
847	1	White	0	0
690	1	White	0	0
514	1	White	1	1
628	0	White	1	1
796	0	White	0	0
515	1	White	1	1
578	0	Asian	0	0
818	1	White	1	1
837	1	White	0	0
785	1	White	1	1
862	1	Asian	1	1
649	1	White	0	0
621	1	White	1	1
786	1	White	0	1
569	1	White	1	1
598	1	White	1	1
749	1	White	1	1
613	1	Asian	1	1
834	1	White	1	1
488	1	Asian	0	0
724	0	Asian	1	1
577	1	White	1	1
512	1	URM	1	1
786	0	White	1	1
682	1	Asian	1	1
692	1	Asian	1	1
569	1	White	1	1
693	1	White	1	1
845	1	White	1	1
669	1	White	0	0
510	1	White	1	1
672	0	Asian	0	0
694	1	Asian	1	1
862	1	Asian	0	0
582	1	White	1	1
447	1	White	1	1
582	0	White	0	0
569	0	White	0	1
541	1	Asian	1	1
570	0	White	1	1
582	1	White	1	1
606	0	White	0	0
590	1	White	1	1
803	1	White	1	1
786	1	White	0	1
886	0	Asian	0	0
825	1	Asian	1	1
593	0	Asian	0	0
669	0	White	0	0
537	1	Asian	1	1
537	0	Asian	1	1
859	1	White	1	1
609	1	Asian	1	1
595	1	White	1	1
599	1	White	1	1
696	1	White	1	1
449	1	White	1	1
472	1	White	0	0
569	1	URM	0	0
759	0	Asian	1	1
698	1	URM	1	1
601	1	White	0	0
510	1	White	1	1
577	1	Asian	1	1
558	0	White	1	1
595	1	White	0	1
803	1	White	1	1
667	0	White	0	0
527	1	White	0	0
652	1	White	0	0
569	1	White	1	1
731	0	White	0	0
590	1	White	0	1
679	1	White	1	1
775	1	White	1	1
676	0	Asian	1	1
548	0	White	1	1
814	1	White	1	1
857	1	URM	1	1
700	1	Asian	1	1
485	0	White	0	0
521	0	White	0	0
482	1	White	1	1
577	1	Asian	1	1
860	1	URM	1	1
802	1	White	1	1
482	1	White	1	1
565	1	URM	0	0
846	1	White	1	1
738	0	White	0	1
803	1	White	0	0
716	0	Asian	0	0
856	1	White	0	0
851	0	White	1	1
711	0	White	0	0
703	1	White	1	1
890	1	White	1	1
597	0	White	0	0
679	1	Asian	1	1
633	0	White	1	1
650	1	Asian	0	0
704	1	White	0	0
633	1	White	1	1
573	0	White	0	0
662	1	White	1	1
752	0	White	0	0
737	0	Asian	1	1
849	0	Asian	1	1
822	0	White	1	1
797	0	White	1	1
529	0	URM	0	0
574	1	White	0	0
595	1	White	1	1
664	1	White	1	1
538	1	Asian	1	1
495	0	White	1	1
662	1	Asian	1	1
484	0	White	0	0
754	1	White	0	1
570	1	Asian	1	1
603	0	White	1	1
835	1	White	1	1
804	0	White	0	1
481	1	Asian	1	1
621	0	White	1	1
500	0	White	1	1
489	0	White	1	1
709	1	Asian	0	0
775	1	White	1	1
499	1	White	0	0
590	1	White	0	1
449	1	White	0	0
590	1	White	1	1
860	1	White	1	1
569	1	White	1	1
795	1	Asian	1	1
471	1	White	1	1
860	1	Asian	1	1
898	1	Asian	0	0
732	0	Asian	0	0
793	1	Asian	1	1
784	0	White	0	0
595	1	Asian	1	1
746	0	White	1	1
834	1	White	1	1
834	1	White	1	1
710	1	White	0	0
611	0	White	1	1
860	1	Asian	0	0
744	0	Asian	1	1
599	1	White	0	0
711	1	White	0	0
712	1	Asian	1	1
859	1	White	1	1
890	1	Asian	0	1
860	1	Asian	0	0
446	0	White	1	1
679	1	White	1	1
714	1	White	0	0
851	1	White	0	0
862	1	Asian	1	1
853	1	White	1	1
443	1	Asian	1	1
715	1	White	0	0
613	1	White	0	0
860	1	Asian	1	1
494	0	White	1	1
834	1	White	1	1
827	1	Asian	0	0
449	1	Asian	0	0
860	1	Asian	0	1
716	1	Asian	0	0
717	1	White	0	0
447	1	White	0	0
491	1	Asian	0	0
790	0	URM	1	1
735	1	Asian	0	0
795	1	White	1	1
883	1	White	1	1
582	1	White	1	1
854	1	Asian	0	1
761	1	Asian	1	1
783	1	White	1	1
860	1	Asian	1	1
482	0	White	0	0
851	1	Asian	1	1
573	1	Asian	1	1
736	0	White	1	1
679	1	White	1	1
835	1	White	0	1
749	1	White	0	0
565	1	URM	1	1
492	0	White	0	1
455	0	White	0	1
664	0	White	0	1
761	1	Asian	0	0
546	0	Asian	1	1
690	0	White	0	0
723	1	White	0	0
513	1	Asian	1	1
860	1	Asian	1	1
631	1	Asian	0	0
682	1	Asian	1	1
852	1	Asian	0	0
724	1	Asian	0	0
800	0	Asian	1	1
622	1	Asian	1	1
725	1	White	1	1
761	1	Asian	0	1
793	1	Asian	1	1
862	1	White	1	1
472	1	URM	1	1
482	1	White	0	0
726	1	White	0	0
603	1	White	1	1
639	1	URM	1	1
834	1	URM	1	1
854	1	White	1	1
729	1	URM	1	1
621	1	White	1	1
458	1	URM	1	1
778	0	Asian	0	1
677	0	White	1	1
454	1	White	0	0
533	0	Asian	0	0
662	1	White	1	1
653	0	White	1	1
487	1	White	1	1
566	0	White	0	0
601	1	White	0	0
734	0	White	0	0
825	1	Asian	1	1
840	0	Asian	0	0
860	1	Asian	1	1
721	0	URM	0	0
860	1	Asian	1	1
500	1	White	1	1
599	0	White	1	1
733	0	White	1	1
853	1	White	0	0
679	1	White	1	1
890	1	White	1	1
856	1	White	0	0
860	1	Asian	1	1
569	1	White	1	1
569	1	Asian	0	1
845	1	White	0	1
471	1	White	1	1
859	1	White	0	0
659	1	Asian	1	1
776	0	White	0	0
673	0	Asian	0	0
732	1	Asian	1	1
733	1	White	0	0
603	1	White	0	1
468	1	White	1	1
573	1	White	1	1
803	1	White	1	1
482	1	White	0	0
736	1	White	1	1
825	0	Asian	1	1
843	1	White	1	1
449	1	White	1	1
482	1	White	1	1
621	1	White	0	0
590	1	Asian	1	1
737	1	Asian	1	1
498	1	URM	0	0
814	1	White	0	0
738	1	Asian	1	1
756	0	Asian	0	0
775	1	URM	0	0
584	0	White	0	0
739	1	White	0	0
818	1	White	1	1
749	1	White	1	1
581	0	White	0	0
509	0	Asian	0	1
783	1	White	1	1
739	1	Asian	0	0
793	1	White	0	0
644	0	White	0	0
509	1	Asian	1	1
890	1	Asian	0	0
575	1	Asian	0	0
695	1	Asian	1	1
775	1	White	1	1
695	1	White	1	1
595	1	White	0	0
448	0	White	1	1
875	1	URM	1	1
741	1	Asian	0	0
742	1	Asian	1	1
862	1	White	1	1
613	0	Asian	0	0
744	1	Asian	1	1
552	0	Asian	0	0
803	1	White	1	1
582	1	White	0	0
482	1	URM	1	1
639	1	URM	1	1
825	1	Asian	0	0
463	1	Asian	0	1
537	1	White	1	1
747	1	White	0	1
500	1	Asian	0	1
814	1	Asian	1	1
712	0	White	0	0
452	1	URM	1	1
898	1	White	0	0
779	0	Asian	0	1
486	1	White	0	0
699	1	White	1	1
590	1	Asian	1	1
564	0	Asian	0	0
513	1	White	1	1
601	1	White	1	1
473	0	Asian	0	0
775	1	URM	1	1
569	1	Asian	1	1
631	1	Asian	1	1
818	1	Asian	1	1
592	1	White	1	1
697	1	White	0	0
860	1	Asian	1	1
751	1	Asian	0	0
752	1	White	1	1
537	1	Asian	1	1
633	1	White	1	1
523	0	White	0	0
669	1	Asian	1	1
664	1	White	1	1
754	1	White	1	1
447	1	White	1	1
452	0	URM	1	1
486	1	White	0	0
753	1	URM	0	0
463	1	Asian	1	1
847	1	White	1	1
701	1	Asian	0	0
679	1	White	1	1
814	1	White	1	1
699	1	White	1	1
793	1	White	1	1
509	1	White	1	1
482	1	White	1	1
574	1	White	1	1
892	1	White	0	0
860	1	Asian	1	1
654	0	White	0	0
719	0	White	0	0
473	1	White	1	1
755	1	White	0	0
797	1	White	1	1
452	1	White	1	1
641	1	White	1	1
749	1	White	1	1
756	1	Asian	1	1
599	1	White	0	0
849	1	Asian	1	1
472	1	White	1	1
627	1	White	1	1
793	1	White	1	1
882	0	White	0	0
622	1	Asian	1	1
667	1	Asian	0	0
569	1	White	0	0
728	0	White	0	0
609	1	White	0	1
582	1	White	1	1
757	1	White	0	0
860	1	Asian	1	1
862	1	White	1	1
569	1	White	1	1
721	1	URM	1	1
761	1	White	1	1
669	1	White	1	1
766	0	White	0	0
481	1	Asian	0	1
760	1	URM	0	0
498	0	URM	0	0
482	1	White	1	1
614	0	URM	1	1
762	1	Asian	0	0
764	1	White	1	1
650	0	Asian	0	0
789	0	White	0	0
569	1	White	1	1
765	1	White	1	1
631	1	Asian	1	1
766	1	Asian	1	1
860	1	Asian	1	1
767	1	Asian	1	1
879	1	Asian	1	1
769	1	White	1	1
658	0	URM	0	0
566	1	White	0	0
536	0	URM	0	0
770	1	White	0	0
749	0	White	0	0
598	1	White	1	1
623	0	Asian	0	1
487	1	Asian	0	0
631	1	Asian	0	0
761	1	Asian	0	0
463	1	White	1	1
793	0	White	1	1
860	1	White	1	1
579	0	White	0	0
890	1	White	1	1
771	1	Asian	0	0
820	0	White	1	1
508	0	White	1	1
723	0	White	0	0
560	0	Asian	0	0
517	0	Asian	0	1
664	1	White	1	1
773	1	White	1	1
463	1	Asian	0	0
484	1	White	1	1
498	1	URM	1	1
664	1	White	1	1
601	1	Asian	0	0
869	0	Asian	1	1
659	0	White	1	1
787	0	White	0	0
601	0	White	1	1
664	1	White	1	1
774	1	Asian	1	1
569	1	Asian	1	1
635	1	Asian	1	1
454	0	White	0	0
818	1	White	1	1
508	1	White	0	0
641	0	White	1	1
818	1	White	0	0
538	1	Asian	1	1
749	1	White	1	1
749	1	White	1	1
860	1	Asian	1	1
764	0	White	0	0
761	1	White	1	1
775	1	White	1	1
860	1	Asian	1	1
742	0	Asian	1	1
682	1	White	1	1
603	1	White	1	1
818	0	White	1	1
884	0	White	1	1
860	1	Asian	0	0
659	1	White	1	1
776	1	White	0	0
777	1	Asian	0	0
595	1	Asian	1	1
598	1	White	0	0
569	1	White	1	1
573	1	White	1	1
778	1	Asian	1	1
566	1	White	1	1
562	1	White	0	0
860	1	Asian	1	1
779	1	Asian	0	0
834	1	White	1	1
845	1	White	1	1
491	0	Asian	0	0
866	1	URM	0	1
826	1	URM	0	0
463	1	White	1	1
564	1	Asian	1	1
443	0	White	0	1
513	1	Asian	1	1
463	1	White	1	1
781	0	URM	0	0
818	1	White	1	1
802	1	URM	1	1
781	1	URM	1	1
782	1	White	1	1
860	1	Asian	1	1
699	1	White	1	1
462	0	White	0	0
471	1	White	1	1
825	1	Asian	1	1
488	0	Asian	1	1
485	1	White	1	1
739	1	White	1	1
810	1	White	1	1
633	1	White	1	1
784	1	White	0	0
664	1	White	0	0
860	1	Asian	0	0
749	1	White	1	1
665	0	Asian	0	0
482	1	White	0	0
830	0	Asian	1	1
664	1	White	0	0
860	1	Asian	1	1
761	1	White	0	0
469	0	White	0	0
803	0	White	0	0
787	1	Asian	1	1
601	1	White	1	1
701	1	Asian	0	0
875	1	White	1	1
791	0	Asian	1	1
761	0	White	1	1
788	1	White	1	1
664	1	White	1	1
859	0	White	1	1
789	1	White	1	1
622	1	White	1	1
828	1	URM	1	1
606	1	White	0	0
751	0	Asian	1	1
749	1	White	1	1
449	1	White	1	1
783	1	Asian	0	1
634	0	Asian	0	0
463	1	Asian	1	1
482	1	White	1	1
813	1	Asian	0	0
787	1	White	1	1
791	1	Asian	0	0
709	0	Asian	0	0
603	1	White	0	0
827	1	Asian	1	1
792	1	White	1	1
601	1	Asian	1	1
797	1	White	1	1
860	1	Asian	1	1
625	0	Asian	0	0
487	0	White	1	1
463	1	Asian	1	1
557	0	Asian	1	1
721	1	URM	1	1
792	1	Asian	0	0
495	1	Asian	1	1
631	1	Asian	0	1
739	1	White	1	1
498	1	URM	1	1
847	1	URM	1	1
788	0	White	1	1
794	1	Asian	1	1
571	1	Asian	0	0
755	0	White	0	0
828	1	URM	1	1
487	1	White	0	1
697	0	Asian	0	0
859	1	URM	1	1
860	1	Asian	0	0
463	0	Asian	1	1
890	1	White	1	1
538	1	Asian	0	0
775	1	Asian	1	1
482	1	White	1	1
452	1	URM	1	1
635	1	Asian	1	1
482	1	White	1	1
794	0	Asian	1	1
628	1	White	1	1
482	1	White	1	1
722	1	URM	1	1
786	1	White	1	1
563	1	White	0	0
822	1	White	1	1
799	1	Asian	0	0
800	1	White	0	0
801	0	Asian	0	0
672	1	Asian	1	1
798	0	White	1	1
801	1	Asian	0	0
447	1	White	1	1
662	1	White	0	0
1	1	URM	1	1
146	1	White	1	1
210	1	White	0	0
91	0	Asian	0	0
246	1	URM	1	1
385	0	White	0	0
11	0	White	0	0
280	1	White	1	1
319	1	White	0	1
354	1	White	1	1
383	1	White	1	1
418	1	Asian	1	1
2	1	White	1	1
23	1	White	1	1
41	1	URM	1	1
392	0	White	0	0
55	1	White	1	1
73	1	White	1	1
94	1	Asian	1	1
104	1	White	1	1
113	1	White	1	1
124	1	Asian	1	1
132	1	White	1	1
147	1	White	1	1
132	1	White	1	1
248	0	Asian	1	1
378	0	White	0	1
280	1	White	1	1
180	1	White	1	1
190	1	White	1	1
195	1	White	1	1
198	1	White	1	1
132	1	White	0	0
203	1	White	1	1
206	1	Asian	1	1
211	1	URM	1	1
215	1	URM	1	1
206	1	Asian	1	1
219	1	Asian	1	1
222	1	White	1	1
228	1	White	1	1
232	1	White	1	1
[truncated: 2,790 more rows]
