# Supplementary material for: Downstream funding success of early career researchers for resubmitted versus new applications: A matched cohort
Source: PLoS One. 2021 Nov 18;16(11):e0257559. doi: 10.1371/journal.pone.0257559 (PMC8601543; doi:10.1371/journal.pone.0257559)
Supplement: S5 Dataset — (CSV) [file pone.0257559.s007.csv]

set	reapply	r01_success_3	r01_success_5
221	0	0	0
217	0	0	0
261	0	0	0
1910	0	1	1
78	1	0	0
552	0	0	0
1088	0	0	0
1309	0	0	0
581	1	0	0
89	1	1	1
986	0	1	1
836	1	0	1
288	1	0	0
1230	0	0	0
592	1	1	1
603	1	0	1
358	1	1	1
542	0	0	0
45	0	0	0
530	0	1	1
369	0	0	0
334	0	1	1
1490	1	0	0
534	0	0	0
1820	1	1	1
1302	0	0	0
1604	0	0	0
532	0	0	1
1269	0	0	0
445	1	0	1
1485	0	1	1
1821	1	0	0
659	0	0	0
187	0	0	1
1339	0	1	1
1491	1	1	1
1822	1	1	1
1095	0	0	0
647	1	1	1
1961	0	0	0
2246	0	0	0
1192	1	1	1
1932	0	0	0
2475	0	0	0
1882	0	0	0
1945	0	0	0
2358	0	0	0
887	0	0	0
1616	0	0	0
2250	1	0	0
1492	1	1	1
1870	1	1	1
2263	0	0	0
515	0	0	0
2408	0	0	0
2196	0	0	0
2206	0	0	0
657	1	1	1
1070	0	0	1
1871	1	0	0
2349	1	0	0
1539	0	0	0
1824	0	0	0
2475	0	0	1
2104	0	0	0
605	0	0	0
2647	1	0	1
1493	1	0	0
2362	0	0	0
2261	0	0	0
2641	0	0	1
2232	0	0	0
1494	1	1	1
1495	1	1	1
668	1	0	0
678	1	1	1
1823	1	1	1
2664	0	0	0
2543	0	1	1
2192	0	0	0
2665	0	0	0
2266	0	0	0
2648	1	1	1
2475	0	0	1
2572	0	0	0
2512	0	1	1
1496	1	1	1
2456	0	0	0
2649	1	0	0
688	1	1	1
812	0	0	0
847	1	0	0
393	0	0	0
1279	0	0	0
962	0	1	1
211	1	0	0
1125	0	0	0
1106	0	0	0
699	1	0	0
456	1	0	0
284	0	1	1
222	1	0	1
100	0	0	1
100	1	0	0
658	0	0	0
266	0	0	0
1824	1	1	1
1872	1	0	0
2367	0	0	0
209	0	0	0
280	0	0	0
230	0	0	0
857	1	1	1
2227	0	0	0
1203	1	0	1
1825	1	0	0
368	1	0	0
1071	0	0	0
2129	0	0	1
2665	0	0	0
1209	1	1	1
2560	0	0	1
868	1	1	1
1342	0	0	0
2654	0	1	1
744	0	0	0
1933	0	1	1
1826	1	0	0
2365	0	0	0
1642	0	0	1
1827	1	0	0
1828	1	0	0
2572	0	1	1
2117	0	1	1
1794	0	1	1
2292	0	1	1
1873	1	1	1
1211	1	1	1
2271	0	0	0
1497	1	1	1
1829	1	0	0
2456	0	0	0
2410	0	0	1
2065	0	0	0
2543	0	0	0
2114	0	0	0
2456	0	1	1
2251	1	1	1
2143	0	0	0
1874	1	0	1
2203	0	1	1
1875	1	1	1
1947	0	0	0
2508	0	0	0
1830	1	1	1
2461	1	0	1
1499	1	0	1
2206	0	0	0
2159	0	0	0
2505	0	1	1
2350	1	0	0
2107	0	0	1
2462	1	0	0
195	0	0	0
233	1	0	0
244	1	0	0
2295	0	0	0
879	1	0	0
1212	1	0	0
2111	0	0	0
111	1	1	1
1213	1	1	1
118	0	0	0
1214	1	1	1
1275	0	1	1
467	1	0	0
1628	0	0	0
905	0	0	0
709	1	0	1
1469	0	0	0
2402	0	0	0
431	0	0	0
564	0	0	0
2311	0	0	0
122	1	0	0
478	1	1	1
379	1	0	0
2352	1	0	0
1876	1	0	0
1968	0	0	0
179	0	0	0
1327	0	1	1
255	1	1	1
721	1	1	1
2252	1	0	0
1215	1	0	0
390	1	1	1
2688	0	0	0
966	0	0	0
730	1	1	1
606	0	0	0
489	1	1	1
1877	1	1	1
2262	0	0	0
2144	0	0	0
2157	0	0	0
1611	0	0	0
299	0	0	0
1609	0	0	0
15	0	0	0
731	1	1	1
1282	0	0	0
1218	0	0	1
1500	1	1	1
2421	0	0	0
1010	0	0	1
2472	0	1	1
1559	0	0	0
186	0	1	1
2358	0	0	0
658	0	1	1
1501	1	1	1
1780	0	0	0
2253	1	0	1
1878	1	1	1
1354	0	1	1
2298	0	0	1
2650	1	0	0
2433	0	1	1
2187	0	1	1
1778	0	1	1
2381	0	1	1
2415	0	0	0
2372	0	0	0
1476	0	0	0
2546	1	0	0
2101	0	0	0
2112	0	0	0
2651	1	1	1
2380	0	0	0
2660	0	0	0
2486	0	0	1
2229	0	1	1
2463	1	0	0
1713	0	0	0
2603	0	0	0
2173	0	0	0
266	1	0	0
500	1	0	0
1617	0	0	0
2689	0	0	0
1449	0	0	0
1173	0	1	1
732	1	0	0
133	1	0	0
401	1	0	0
753	0	0	0
442	0	0	0
34	0	0	0
549	0	0	0
1259	0	0	0
889	1	1	1
384	0	0	0
45	0	0	0
203	0	0	1
35	0	0	0
1210	0	0	0
373	0	0	0
144	1	1	1
163	0	1	1
1831	1	0	0
1879	1	1	1
841	0	1	1
569	0	0	0
629	0	0	0
55	0	0	0
1502	1	0	0
1489	0	0	0
2133	0	0	0
1503	1	0	0
287	0	0	1
430	0	0	0
1293	0	1	1
1367	0	0	0
900	1	0	0
1504	1	1	1
733	1	1	1
2427	0	0	0
2578	0	0	0
1541	1	1	1
2596	0	0	0
812	0	1	1
2603	0	0	0
1060	0	1	1
2411	0	1	1
1492	0	0	0
2107	0	0	0
1998	0	0	0
2169	0	0	0
1542	1	1	1
2026	0	0	0
1505	1	1	1
1216	1	1	1
2254	1	1	1
2353	1	0	0
1543	1	0	0
2255	1	1	1
1648	0	0	0
1544	1	1	1
511	1	1	1
2655	0	0	1
2668	0	0	0
2430	0	1	1
2206	0	0	0
1362	0	1	1
2212	0	0	0
2547	1	1	1
2334	0	0	0
2634	0	0	0
2464	1	1	1
2218	0	0	0
2548	1	0	0
2665	0	0	0
1880	1	1	1
2321	0	0	0
1217	1	0	0
2564	0	1	1
2072	0	0	0
476	0	0	0
807	0	0	0
228	0	1	1
2	1	0	0
412	1	0	0
277	1	1	1
1506	1	0	0
111	0	0	0
12	1	1	1
515	0	1	1
23	1	1	1
422	1	0	1
433	1	0	0
17	0	0	1
217	0	0	0
289	1	0	0
1508	0	0	0
63	0	0	0
734	1	1	1
1218	1	1	1
749	0	0	0
1545	1	1	1
112	0	0	0
244	0	1	1
2137	0	0	0
951	0	0	0
911	1	1	1
2186	0	0	0
300	1	1	1
1507	1	0	0
735	1	0	0
1949	0	0	0
729	0	0	0
373	0	0	0
415	0	0	0
1254	0	0	0
923	1	0	0
1164	0	0	0
736	1	1	1
903	0	0	0
2518	0	0	0
2500	0	0	1
1491	0	1	1
1546	1	0	1
1547	1	0	0
162	0	1	1
1240	0	0	0
1027	0	0	0
2270	0	0	0
1548	1	1	1
2363	0	0	0
1508	1	1	1
2166	0	0	0
1542	0	0	0
1850	0	0	0
1510	1	1	1
2173	0	0	0
2365	0	1	1
2424	0	0	0
2323	0	1	1
2373	0	1	1
2458	0	0	0
2665	0	0	0
2547	0	0	0
1511	1	0	0
1512	1	1	1
2027	0	0	0
1513	1	0	0
1514	1	0	0
2256	1	1	1
2490	0	0	0
2631	0	0	0
1381	0	1	1
2421	0	0	0
2210	0	0	0
737	1	0	0
318	0	0	0
417	0	0	0
713	0	0	0
34	1	1	1
934	1	1	1
45	1	1	1
287	0	0	0
310	1	1	1
156	1	0	1
892	0	0	0
522	1	0	0
540	0	0	0
238	0	0	0
1549	1	0	0
321	1	0	0
291	0	0	0
573	0	0	0
2363	0	0	0
524	1	0	0
964	0	0	0
1550	1	0	0
1515	1	0	0
585	0	0	0
1219	1	0	0
975	0	0	0
865	0	0	0
167	1	1	1
1882	1	1	1
237	0	0	0
176	0	0	0
56	1	1	1
600	0	1	1
935	1	1	1
931	0	0	0
2171	0	0	0
1883	1	0	0
738	1	0	1
1516	1	0	0
2689	0	0	0
2359	0	0	0
1939	0	0	0
525	1	0	0
2365	0	0	0
1552	1	0	0
2352	0	0	0
2132	0	0	0
2322	0	1	1
2305	0	1	1
2570	0	0	0
936	1	1	1
2488	0	0	1
2354	1	1	1
1415	0	0	0
1912	0	0	0
1553	1	0	0
2652	1	1	1
1554	1	1	1
909	0	0	0
2167	0	0	0
1220	1	0	0
2451	0	0	0
2466	1	1	1
1874	1	0	0
1884	1	1	1
2466	0	0	0
2433	0	0	0
2572	0	0	1
2552	0	0	0
492	0	0	0
263	0	0	0
2341	0	0	0
2465	0	0	0
1773	0	1	1
2326	0	1	1
480	0	1	1
2373	0	1	1
2536	0	1	1
527	1	0	0
437	0	0	0
1071	0	0	0
331	1	0	0
1222	1	0	0
1260	0	0	0
342	1	0	0
528	1	0	0
353	1	1	1
586	0	0	0
218	0	1	1
2367	0	0	0
63	1	0	0
1320	0	0	0
213	0	0	0
249	0	0	0
1334	0	1	1
739	1	1	1
1724	0	0	1
740	1	0	0
741	1	0	0
553	0	0	0
1555	1	0	0
474	0	0	0
1223	1	1	1
2532	0	0	0
2258	1	0	0
758	0	0	0
1556	1	0	1
2259	1	0	0
1100	0	1	1
2123	0	1	1
542	0	0	0
2010	0	0	1
2600	0	0	0
48	0	0	0
2405	0	1	1
1701	0	0	0
1885	1	0	0
742	1	0	0
773	0	0	0
2654	1	1	1
1613	0	0	0
1517	1	1	1
64	1	0	0
1166	0	1	1
1224	1	1	1
1515	0	0	0
2517	0	1	1
856	0	0	0
2373	0	1	1
743	1	1	1
1557	1	1	1
937	1	0	0
2618	0	1	1
1855	0	0	0
2260	1	0	0
2377	0	0	0
2355	1	1	1
1965	0	1	1
2356	1	0	0
2377	0	0	0
2689	0	0	0
2322	0	0	0
2467	1	1	1
2217	0	0	0
1225	1	1	1
2655	1	0	1
2656	1	1	1
2497	0	0	0
2330	0	1	1
1022	0	0	0
2613	0	1	1
2328	0	0	0
2474	0	0	0
1886	1	1	1
1226	1	0	0
1887	1	0	0
1227	1	0	0
1888	1	0	1
961	0	0	0
1518	1	1	1
2494	0	1	1
1159	0	0	1
2204	0	0	0
938	1	0	1
2313	0	0	0
1651	0	0	0
1558	1	1	1
2384	0	0	0
1889	1	1	1
1890	1	0	1
1892	1	0	0
2342	0	0	0
1519	1	1	1
1893	1	1	1
2261	1	0	0
355	1	1	1
1629	0	0	0
529	1	1	1
1559	1	1	1
424	0	1	1
356	1	0	0
357	1	0	0
1521	1	0	0
530	1	1	1
478	0	1	1
552	0	0	0
1894	1	1	1
727	0	0	1
599	0	1	1
359	1	1	1
486	0	0	0
183	0	0	0
450	0	1	1
763	0	0	0
314	0	0	0
178	1	1	1
1036	0	0	0
23	0	0	0
776	0	1	1
123	0	0	0
137	0	0	0
360	1	0	0
2357	1	0	0
376	0	0	0
974	0	0	0
361	1	0	0
1228	1	0	0
1214	0	0	0
1018	0	0	0
34	0	0	0
1229	1	0	0
244	0	0	0
189	1	1	1
956	0	0	0
1230	1	0	0
730	0	0	0
939	1	0	0
2406	0	0	0
744	1	0	1
456	0	1	1
1310	0	1	1
618	0	0	0
592	0	0	0
777	0	0	0
46	0	0	0
362	1	0	0
940	1	0	0
531	1	1	1
541	0	0	0
745	1	0	0
1358	0	0	0
2262	1	0	1
1502	0	1	1
2232	0	0	0
532	1	0	0
746	1	0	0
2469	0	0	0
1231	1	0	0
747	1	0	0
941	1	0	0
1233	1	1	1
420	0	0	0
245	0	0	0
748	1	1	1
1522	1	1	1
1560	1	1	1
785	0	1	1
1561	1	0	0
942	1	1	1
944	1	0	1
2241	0	0	0
2359	0	1	1
1183	0	1	1
115	0	1	1
1953	0	0	0
1515	1	0	0
1895	1	0	0
2355	0	0	0
2143	0	1	1
1195	0	1	1
892	0	0	0
1380	0	0	0
2468	1	1	1
1234	1	0	0
2560	0	0	0
1923	0	1	1
2263	1	0	0
1879	1	0	0
572	0	1	1
1523	1	0	0
2130	0	1	1
1896	1	1	1
2576	0	0	0
945	1	1	1
2102	0	0	0
1931	0	1	1
2549	1	1	1
1308	0	0	1
556	0	0	0
2275	0	0	0
1602	0	0	0
2194	0	0	0
1291	0	0	1
2550	1	1	1
1563	1	1	1
1564	1	1	1
1555	0	1	1
2400	0	0	0
1572	0	0	0
1565	1	1	1
2358	1	0	0
1115	0	0	0
2506	0	0	0
1235	1	1	1
1719	0	0	1
2551	1	1	1
2552	0	0	0
1654	0	1	1
1593	0	0	1
2652	0	0	0
2552	1	1	1
2469	1	0	1
2264	1	0	0
2470	1	1	1
1236	1	1	1
2327	0	1	1
814	0	0	0
1433	0	0	0
2442	0	0	0
2578	0	0	0
2408	0	1	1
2657	1	1	1
1566	1	0	0
2555	0	0	0
2487	0	0	0
1897	1	1	1
2330	0	0	0
2265	1	1	1
1567	1	0	0
2556	0	0	1
499	0	0	0
2125	0	1	1
2398	0	0	0
2567	0	0	0
2660	0	0	0
2492	0	0	0
2266	1	0	1
2604	0	1	1
2538	0	1	1
2578	0	0	0
1237	1	1	1
2660	0	0	0
97	0	0	1
533	1	0	0
433	0	0	0
79	0	0	0
649	0	0	0
750	1	0	0
194	0	0	0
80	0	0	0
219	0	0	1
622	0	0	1
194	1	0	1
534	1	0	0
65	1	0	0
26	0	0	0
45	0	0	0
196	0	0	0
97	0	1	1
363	1	0	0
10	0	1	1
144	0	1	1
195	1	1	1
4	0	0	0
896	0	1	1
676	0	0	0
1189	0	0	0
784	0	0	0
751	1	0	0
813	0	0	0
196	1	0	0
130	0	0	0
471	0	0	0
521	0	0	0
2271	0	0	0
682	0	0	0
752	1	0	0
17	0	0	0
535	1	0	1
357	1	0	0
2378	0	0	0
973	0	0	0
364	1	0	0
165	0	0	0
2195	0	0	0
173	0	0	0
585	0	1	1
1048	0	0	0
273	0	1	1
34	0	1	1
365	1	1	1
946	1	1	1
241	0	0	0
876	0	0	0
66	1	0	1
34	0	0	0
1294	0	1	1
711	0	0	0
786	0	1	1
542	0	1	1
51	0	0	0
197	1	1	1
1238	1	1	1
753	1	0	0
779	0	1	1
1138	0	1	1
1846	0	1	1
699	0	0	0
95	0	0	0
1568	1	0	0
549	0	0	0
366	1	1	1
364	0	0	0
536	1	1	1
416	0	0	0
1063	0	0	0
1239	1	0	1
181	0	1	1
1240	1	0	0
1524	1	1	1
68	1	1	1
939	0	1	1
1898	1	1	1
198	1	1	1
1569	1	1	1
304	0	1	1
1241	1	1	1
2553	1	1	1
1986	0	0	0
524	0	0	1
2267	1	0	0
1526	0	0	0
2479	0	0	1
923	0	1	1
1570	1	1	1
2012	0	0	0
1558	0	0	0
1004	0	0	0
544	0	0	0
754	1	0	1
2616	0	0	0
747	0	0	0
275	0	0	0
1571	1	0	0
2480	0	0	0
1324	0	0	0
1525	1	0	0
1582	0	0	0
1622	0	0	0
1526	1	1	1
534	0	0	0
1087	0	0	0
1908	0	0	0
1064	0	1	1
2126	0	1	1
337	0	0	1
366	0	0	0
2658	1	1	1
1895	1	0	0
1640	0	0	0
1899	1	1	1
1887	0	0	0
1192	0	0	0
1257	0	0	0
1527	1	1	1
1572	1	1	1
947	1	1	1
224	0	0	0
896	0	0	1
2265	0	1	1
1029	0	0	0
1528	1	1	1
1529	1	1	1
2652	0	1	1
2241	0	0	1
1514	0	1	1
1876	0	0	0
1901	1	0	0
2375	0	1	1
1530	1	1	1
1574	1	1	1
1263	0	0	0
1902	1	1	1
1357	0	1	1
2555	1	0	0
2550	0	0	1
2669	0	1	1
1917	0	1	1
1603	0	0	0
2102	1	0	0
335	0	0	0
2358	0	0	0
1903	1	0	0
1570	0	1	1
1578	0	1	1
2313	0	1	1
2543	0	1	1
2122	0	0	0
430	0	0	0
2645	0	0	0
2659	1	1	1
1531	1	0	0
1246	0	0	0
2160	0	1	1
2388	0	0	0
2556	1	1	1
2572	0	0	0
2552	0	0	0
2497	0	0	0
1904	1	0	0
2660	1	0	0
1532	1	0	0
2528	0	1	1
1205	0	0	0
1878	0	1	1
2293	0	0	0
2359	0	0	0
2495	0	0	0
136	0	0	1
917	0	0	0
1464	0	0	0
2147	0	0	0
2572	0	0	0
1734	0	0	0
538	1	0	0
2617	0	0	0
2557	1	0	0
2471	1	1	1
2614	0	0	1
2578	0	0	0
2512	0	0	0
2405	0	0	0
2420	0	0	0
122	0	1	1
69	1	1	1
38	0	1	1
540	0	0	0
367	1	0	0
864	0	0	0
255	0	1	1
18	0	0	0
349	0	1	1
69	0	0	0
490	0	0	0
45	0	0	0
70	1	0	0
366	0	0	0
755	1	0	1
233	0	0	0
539	1	0	0
2120	0	0	0
71	1	1	1
1006	0	0	0
948	1	0	0
233	0	0	1
58	0	0	0
840	0	0	0
369	1	0	0
390	0	0	0
368	0	0	0
199	1	0	1
396	0	0	0
509	0	0	0
72	1	0	0
949	1	0	0
201	1	0	0
440	0	0	1
540	1	0	0
1242	1	1	1
844	0	0	0
541	1	0	0
370	1	0	0
371	1	0	0
972	0	1	1
950	1	0	0
983	0	0	0
542	1	0	0
1575	1	0	0
2478	0	1	1
951	1	0	0
241	0	0	0
1350	0	0	0
1234	0	1	1
1636	0	0	0
1533	1	1	1
1849	0	1	1
1244	1	0	1
756	1	1	1
733	0	0	0
1245	1	0	0
120	0	1	1
952	1	1	1
953	1	0	0
202	1	0	0
762	0	0	0
2113	0	0	0
1905	1	1	1
374	0	0	0
2180	0	0	0
1905	1	1	1
955	1	0	0
553	0	0	0
143	0	0	0
543	1	0	1
1906	1	0	0
1329	0	0	0
460	0	0	0
956	1	0	0
1981	0	0	0
372	1	0	0
105	0	0	0
1246	1	0	0
333	0	1	1
911	0	0	0
2405	0	0	0
1895	0	1	1
581	0	0	0
716	0	0	0
1258	0	1	1
1497	0	1	1
2558	1	0	0
1907	1	1	1
757	1	1	1
1576	1	1	1
1379	0	1	1
1577	1	1	1
938	0	0	1
1285	0	0	1
2306	0	0	0
1534	1	1	1
1578	1	0	0
1535	1	1	1
17	0	0	1
2472	1	1	1
1536	1	1	1
758	1	0	1
2103	1	1	1
1870	1	0	0
2298	0	0	0
145	0	0	0
1579	1	1	1
1273	0	0	0
2104	1	0	0
759	1	0	0
1303	0	0	1
1537	1	1	1
1580	1	1	1
2674	0	0	0
1247	1	1	1
1288	0	0	0
2563	0	0	0
1915	0	1	1
1248	1	1	1
1631	0	1	1
1908	1	1	1
1581	1	1	1
1582	1	1	1
1650	0	0	0
2499	0	0	0
2106	0	1	1
1909	1	1	1
73	1	1	1
1989	0	0	0
2105	1	0	0
2577	0	0	0
2390	0	1	1
1249	0	0	0
2106	1	1	1
1575	0	0	0
650	0	0	0
2359	1	1	1
74	1	1	1
704	0	0	0
1592	0	0	1
2660	0	1	1
1910	1	1	1
2630	0	1	1
2661	1	0	0
2359	0	0	0
1668	0	0	0
2654	0	0	0
1893	0	0	0
1860	0	0	1
1583	1	1	1
2585	0	0	1
2655	0	0	0
1911	1	0	0
2103	0	0	0
1912	1	0	0
1585	1	0	0
1041	0	0	0
1913	1	1	1
2561	0	0	0
761	1	1	1
1914	1	0	0
2399	0	0	1
2046	0	0	0
1586	1	1	1
2535	0	1	1
2572	0	0	0
1410	0	0	0
2559	1	0	0
2677	0	0	0
1538	1	1	1
2260	0	0	0
2307	0	0	0
2558	0	1	1
2578	0	0	0
2107	1	0	0
2419	0	0	0
2121	0	0	1
2663	0	0	0
2452	0	1	1
2281	0	0	0
2548	0	0	0
1587	1	0	0
2662	1	0	1
2649	0	0	0
1588	1	1	1
2663	0	1	1
2527	0	1	1
2256	0	0	0
2121	0	0	0
2546	0	0	1
1915	1	0	0
2663	1	0	0
1916	1	0	1
2613	0	0	0
1936	0	1	1
2487	0	0	0
1917	1	0	0
2360	1	1	1
2560	1	0	1
2618	0	1	1
2473	1	0	0
208	0	0	0
13	0	0	0
65	0	0	0
533	0	0	0
194	0	0	0
1211	0	0	0
381	0	0	0
1589	1	0	0
222	0	1	1
957	1	0	0
1014	0	0	0
1590	1	1	1
203	1	0	0
373	1	0	0
75	1	1	1
148	0	0	0
123	0	0	0
76	1	0	0
1249	1	0	0
208	0	0	0
374	1	1	1
204	1	0	0
418	0	0	0
751	0	0	0
375	1	1	1
382	0	0	0
77	1	1	1
762	1	1	1
79	1	1	1
80	1	1	1
180	0	0	0
467	0	1	1
413	0	1	1
1003	0	0	0
763	1	1	1
1524	0	0	0
544	1	0	0
764	1	1	1
958	1	0	0
372	0	0	1
564	0	0	0
75	0	0	1
803	0	0	0
1250	1	1	1
640	0	0	0
2115	0	0	0
1918	1	0	0
376	1	0	0
716	0	0	0
2405	0	0	1
421	0	1	1
1301	0	0	0
81	1	1	1
77	0	0	0
129	0	0	1
545	1	1	1
546	1	0	1
181	0	0	0
1645	0	0	0
82	1	1	1
674	0	0	0
1920	1	0	0
959	1	0	0
1591	1	0	0
1251	1	1	1
1621	0	1	1
960	1	1	1
681	0	1	1
1605	0	0	0
1534	0	0	0
829	0	0	0
361	0	1	1
1601	0	0	1
1252	1	0	1
1592	1	1	1
765	1	1	1
1057	0	0	0
1568	0	0	1
1253	1	0	0
377	1	0	0
2124	0	0	0
83	1	0	0
1463	0	1	1
1255	1	0	0
84	1	0	1
701	0	0	0
954	0	1	1
1644	0	0	0
1104	0	0	0
1246	0	0	0
1890	0	0	1
961	1	1	1
2342	0	0	0
1593	1	1	1
1044	0	0	0
1921	1	1	1
547	1	0	0
766	1	1	1
1256	1	1	1
2108	1	0	0
42	0	0	0
1257	1	1	1
1130	0	0	0
1594	1	1	1
1087	0	0	0
2430	0	0	0
1921	0	1	1
1802	0	0	0
2273	0	0	1
1522	0	0	0
1539	1	0	0
1288	1	0	0
1490	1	1	1
2142	0	0	0
857	0	0	0
1980	0	0	0
1305	0	0	1
1289	1	0	1
2233	0	0	0
2679	0	0	0
2474	1	1	1
2595	0	0	0
2349	0	0	0
1709	0	0	0
2590	0	1	1
1134	0	0	0
1875	0	0	1
2133	0	0	0
2475	0	1	1
2396	0	0	0
2279	0	0	0
1461	0	0	0
636	0	0	0
1290	1	0	0
2107	0	0	1
2023	0	1	1
1922	1	1	1
1596	1	1	1
1291	1	0	0
1356	0	0	0
2585	0	0	0
2665	1	0	0
2495	0	0	0
2669	0	0	1
2302	0	0	0
2361	1	0	0
2374	0	0	1
2488	0	0	0
2659	0	0	0
2109	1	1	1
2475	1	0	1
2666	1	1	1
2542	0	0	0
2457	0	0	0
2301	0	0	0
2275	0	0	0
1292	1	0	0
2252	0	1	1
2570	0	0	0
2561	1	1	1
2562	1	0	0
1920	0	0	0
1793	0	0	1
395	0	0	0
1470	0	0	0
1597	1	1	1
1624	0	1	1
391	0	0	0
2529	0	1	1
1541	0	0	0
2477	0	1	1
2563	1	0	1
2603	0	0	0
2470	0	0	1
2465	0	0	1
2564	1	0	0
2330	0	0	1
2551	0	1	1
2677	0	0	1
2668	0	1	1
2323	0	0	1
2668	0	1	1
1598	1	1	1
2270	0	0	0
2667	1	0	0
2566	1	0	0
2668	1	1	1
2363	1	1	1
767	1	1	1
2361	0	0	0
768	1	1	1
205	1	1	1
1293	1	1	1
378	1	0	0
42	0	0	0
87	0	0	0
380	1	0	0
2590	0	0	0
85	1	0	0
1294	1	0	0
86	1	0	0
206	1	0	0
87	1	1	1
1244	0	1	1
738	0	1	1
1087	0	1	1
88	1	0	0
68	0	0	0
323	0	0	0
501	0	0	0
549	1	0	0
1484	0	0	0
1295	1	0	0
122	0	0	0
550	1	0	0
90	1	1	1
91	1	0	0
5	0	0	0
381	1	1	1
769	1	1	1
770	0	0	0
770	1	0	1
259	0	0	0
592	0	0	0
1012	0	0	0
772	1	0	0
489	0	0	1
82	0	1	1
212	0	0	0
98	0	1	1
539	0	0	0
1688	0	0	0
1296	1	1	1
1822	0	0	1
536	0	0	1
962	1	1	1
208	0	0	0
741	0	1	1
71	0	0	0
730	0	0	0
1599	1	0	0
7	0	0	0
382	1	0	0
1258	1	0	0
709	0	0	0
377	0	1	1
963	1	0	0
497	0	0	0
1923	1	0	0
1576	0	1	1
818	0	0	0
1506	0	0	0
547	0	1	1
375	0	0	0
1924	1	0	0
773	1	1	1
445	0	0	0
551	1	0	0
552	1	1	1
1259	1	1	1
553	1	1	1
371	0	0	0
554	1	1	1
92	1	1	1
2405	0	1	1
2569	0	0	0
1600	1	1	1
1297	1	1	1
2358	0	1	1
969	0	0	1
1391	0	0	0
964	1	0	0
966	1	0	0
551	0	0	0
2263	0	0	1
2108	0	1	1
266	0	0	0
774	1	0	1
653	0	0	0
555	1	1	1
1579	0	0	0
715	0	0	0
2118	0	0	0
967	1	0	0
1246	0	0	0
750	0	1	1
1601	1	1	1
2352	0	0	0
556	1	0	0
2031	0	0	0
1836	0	0	0
1444	0	0	0
2241	0	0	0
557	1	0	0
470	0	0	1
383	1	1	1
2122	0	1	1
1880	0	0	0
1560	0	0	0
1602	1	1	1
1215	0	0	0
1577	0	0	0
2567	1	0	0
2364	1	0	0
2669	0	1	1
2590	0	0	0
1905	1	1	1
1603	1	1	1
2029	0	0	0
2110	1	0	0
1260	1	1	1
2127	0	0	0
2318	0	0	0
1925	1	0	0
1129	0	0	0
2195	0	0	0
2478	0	1	1
1536	0	1	1
2423	0	0	0
1926	1	0	0
2231	0	1	1
2355	0	0	0
2468	0	1	1
2631	0	0	0
1298	1	1	1
2568	1	1	1
2280	0	1	1
2353	0	1	1
1299	1	0	0
1261	1	0	0
1918	1	1	1
2569	1	0	0
2413	0	0	1
1604	1	0	0
2111	1	1	1
2390	0	0	0
2466	0	1	1
1605	1	0	0
2118	0	1	1
2571	0	0	0
2477	1	0	0
2251	0	0	1
2365	1	1	1
2335	0	0	0
2313	0	1	1
1606	1	0	0
1775	0	0	0
1262	1	0	0
2507	0	0	0
207	1	0	0
1927	1	1	1
2113	1	1	1
1928	1	1	1
1225	0	0	1
2135	0	1	1
2151	0	1	1
2294	0	0	0
2572	0	0	1
2669	1	0	0
2570	1	1	1
2580	0	0	0
1660	0	0	0
961	0	0	0
2670	1	1	1
1557	1	1	1
1929	1	1	1
968	1	1	1
2657	0	1	1
2604	0	0	0
2251	0	0	0
2512	0	0	0
2366	1	1	1
2478	1	0	0
2422	0	0	1
123	0	0	0
93	1	1	1
2114	1	1	1
208	1	1	1
1263	1	1	1
525	0	0	0
969	1	0	0
592	0	1	1
209	1	1	1
412	0	0	0
308	0	1	1
775	1	1	1
1194	0	0	0
399	0	0	0
210	1	1	1
535	0	1	1
212	1	1	1
1264	1	1	1
1607	1	0	0
69	0	0	1
208	0	0	0
970	1	1	1
2316	0	0	0
1300	1	0	0
2	0	0	0
604	0	0	0
35	0	0	0
213	1	0	0
558	1	0	0
624	0	0	0
1589	0	0	0
214	1	0	0
556	0	1	1
776	1	0	0
684	0	1	1
1530	0	1	1
535	0	0	0
581	0	0	0
811	0	0	0
384	1	1	1
713	0	0	0
635	0	0	0
555	0	1	1
355	0	1	1
745	0	0	0
744	0	1	1
1503	0	0	0
2131	0	0	0
777	1	0	0
1394	0	0	0
778	1	0	0
560	1	0	0
946	0	1	1
1301	1	1	1
616	0	1	1
1608	1	1	1
361	0	0	0
1930	1	0	1
1252	0	0	0
1609	1	1	1
779	1	0	0
386	0	0	0
1918	0	1	1
1266	1	0	0
1267	1	0	0
181	0	0	0
1610	1	0	0
1302	1	1	1
747	0	0	0
312	0	0	0
1967	0	0	0
2367	1	1	1
561	1	0	1
1303	1	1	1
1268	1	1	1
1565	0	0	0
1931	1	1	1
591	0	0	1
1055	0	1	1
2115	1	0	1
2323	0	1	1
1304	1	0	0
2671	1	1	1
385	1	1	1
744	0	0	1
1305	1	1	1
2399	0	0	0
571	0	0	1
1539	1	1	1
215	1	0	0
1247	0	0	0
2422	0	0	0
1528	0	0	1
94	1	1	1
2352	0	0	0
2116	1	0	0
2117	1	1	1
2526	0	1	1
627	0	1	1
780	1	0	0
1639	0	0	0
1932	1	0	0
537	0	0	0
2571	1	1	1
2654	0	0	0
2118	1	0	0
2276	0	0	0
1930	0	0	0
1001	0	0	0
1420	0	0	0
1269	1	1	1
1270	1	0	0
2585	0	0	0
2181	0	0	1
1933	1	1	1
1925	0	0	0
2672	1	1	1
2576	0	1	1
1378	0	1	1
2526	0	0	0
1271	1	0	0
386	1	0	0
1611	1	1	1
1827	0	1	1
1934	1	0	0
2451	0	1	1
2050	0	1	1
2479	1	1	1
941	0	1	1
1272	1	1	1
781	1	0	0
1273	1	1	1
880	0	0	0
2255	0	0	0
971	1	1	1
2111	0	0	0
2473	0	0	0
2242	0	0	0
2368	1	0	0
2373	0	0	0
1087	0	0	0
2488	0	0	0
2302	0	0	0
1606	0	1	1
2369	1	1	1
700	0	1	1
2480	1	1	1
2119	1	0	0
1612	1	0	0
2370	1	1	1
1553	0	0	0
473	0	0	0
2603	0	0	0
1826	0	1	1
1673	0	0	0
2478	0	1	1
2568	0	1	1
2578	0	1	1
1613	1	0	1
2662	0	0	0
2481	1	1	1
2011	0	1	1
1614	1	1	1
2482	1	0	0
1929	1	1	1
2572	0	1	1
2371	1	0	0
1307	1	0	0
1935	1	0	0
1457	0	0	0
2298	0	1	1
2673	1	0	0
783	1	1	1
2429	0	1	1
2483	1	1	1
2372	1	0	0
2572	0	0	1
387	1	0	0
1907	0	0	0
2572	1	0	0
2543	0	0	0
2172	0	0	0
2577	0	0	0
562	1	1	1
2043	0	0	0
2484	1	1	1
2109	0	0	0
2645	0	1	1
2159	0	0	0
1936	1	1	1
2497	0	0	0
2308	0	0	1
216	1	0	0
70	0	0	0
552	0	1	1
217	1	0	0
75	0	1	1
377	0	1	1
422	0	0	0
95	1	1	1
563	1	1	1
5	0	0	0
214	0	0	1
81	0	1	1
91	0	1	1
2258	0	0	0
2304	0	0	0
1957	0	0	0
96	1	0	0
285	0	0	0
972	1	0	0
97	1	1	1
388	0	1	1
241	0	0	0
632	0	1	1
510	0	0	0
730	0	0	0
93	0	1	1
1238	0	0	0
121	0	0	0
2195	0	0	0
900	0	0	0
1938	1	0	0
1308	1	0	0
334	0	1	1
784	1	1	1
564	1	1	1
886	0	0	0
98	1	0	1
973	1	0	0
1616	1	0	0
1617	1	1	1
1274	1	0	0
388	1	0	0
218	1	1	1
1275	1	0	0
219	1	1	1
1618	1	1	1
220	1	1	1
883	0	0	0
1619	1	0	0
974	1	0	0
191	0	0	0
99	1	1	1
221	1	0	0
364	0	0	0
1277	1	0	0
1053	0	0	0
450	0	1	1
1620	1	0	0
553	0	0	1
262	0	0	1
1278	1	1	1
1279	1	1	1
775	0	0	0
1226	0	0	0
1239	0	1	1
947	0	0	0
2195	0	0	0
785	1	1	1
786	1	1	1
1939	1	1	1
975	1	1	1
581	0	0	0
1280	1	0	0
1281	1	1	1
1309	1	1	1
2371	0	1	1
101	1	1	1
2120	1	1	1
1310	1	1	1
454	0	0	0
1621	1	1	1
1311	1	0	1
1282	1	0	0
1879	0	0	0
1946	0	0	0
1283	1	1	1
2103	0	0	1
1284	1	0	0
1886	0	0	0
226	0	1	1
1312	1	0	0
1285	1	1	1
1622	1	1	1
2579	0	0	0
1368	0	0	0
977	1	0	0
2121	1	1	1
1313	1	0	0
1286	1	1	1
1271	0	0	0
1314	1	1	1
2478	0	0	0
1913	0	0	0
2122	1	0	0
2195	0	0	0
1758	0	1	1
2374	1	0	1
1312	0	0	0
1803	0	0	0
2124	1	0	0
2298	0	1	1
428	0	0	0
2103	0	0	1
1940	1	1	1
2643	0	1	1
1956	0	0	0
2001	0	0	0
787	1	1	1
1643	0	0	0
1085	0	1	1
1623	1	1	1
1820	0	1	1
1872	0	0	0
2110	0	0	0
1315	1	0	1
1241	0	1	1
2375	0	0	1
1996	0	0	0
1624	1	0	0
2518	0	1	1
2666	0	0	0
2356	0	0	0
2405	0	0	0
2485	1	1	1
2375	1	0	0
1941	1	1	1
1942	1	0	1
1634	0	1	1
1852	0	0	0
2236	0	0	0
1943	1	1	1
2573	1	1	1
2496	0	1	1
2135	0	0	0
569	0	1	1
1316	1	0	0
1405	0	1	1
2393	0	1	1
2512	0	0	0
2342	0	0	0
687	0	0	0
1625	1	0	0
2439	0	0	0
2502	0	0	0
2394	0	1	1
2486	1	0	0
2344	0	0	1
1490	1	0	0
1885	0	0	0
2231	0	0	0
2491	0	0	0
496	0	0	0
2578	0	0	0
2586	0	1	1
2578	0	0	0
2437	0	1	1
1318	1	0	0
2376	1	1	1
2654	0	0	0
1600	0	0	1
2284	0	1	1
2604	0	0	0
2543	0	0	0
319	0	0	0
2414	0	0	0
1708	0	0	0
2440	0	0	0
2488	1	0	1
2481	0	0	0
1319	1	1	1
2294	0	0	0
2506	0	1	1
2335	0	1	1
2572	0	0	1
2278	0	1	1
2489	1	1	1
2575	0	0	0
2490	1	1	1
2569	0	1	1
2222	0	0	0
223	1	0	0
254	0	0	0
224	1	0	0
1567	0	0	0
957	0	0	0
225	1	1	1
1320	1	1	1
146	0	0	0
226	1	0	0
2039	0	0	0
546	0	0	0
102	1	0	1
247	0	0	0
103	1	1	1
43	0	0	0
210	0	1	1
638	0	1	1
389	1	1	1
565	1	1	1
419	0	0	0
556	0	0	0
566	1	1	1
978	1	0	1
1627	1	1	1
788	1	1	1
104	1	1	1
1628	1	1	1
54	0	0	0
264	0	0	0
1073	0	0	0
979	1	1	1
1022	1	0	0
40	0	0	0
537	0	0	0
1023	1	0	0
1944	1	0	0
819	0	0	0
227	1	0	0
980	1	0	0
717	0	0	0
398	0	0	0
105	1	0	1
106	1	0	1
107	1	0	0
108	1	1	1
2185	0	0	0
2572	0	0	0
1806	0	0	0
567	1	0	0
109	1	0	1
243	0	0	0
568	1	0	0
110	1	0	0
112	1	1	1
2465	0	0	0
134	0	0	0
1079	0	0	0
1321	1	0	0
1945	1	1	1
306	0	0	0
113	1	1	1
171	0	0	0
508	0	1	1
391	1	0	0
2377	1	1	1
228	1	1	1
114	1	1	1
392	1	0	1
2574	1	0	0
115	1	1	1
35	0	0	0
1024	1	0	0
2180	0	1	1
229	1	0	0
981	1	0	0
789	1	0	0
1025	1	1	1
124	0	1	1
2399	0	0	0
790	1	0	0
1026	1	0	0
60	0	1	1
31	0	0	0
116	1	0	0
791	1	0	0
103	0	0	1
117	1	0	0
230	1	0	0
467	0	0	0
76	0	0	0
171	0	1	1
142	0	0	0
1629	1	0	0
394	0	0	0
569	1	0	0
571	1	0	0
118	1	0	0
241	0	0	0
792	1	0	0
485	0	0	0
642	0	0	0
119	1	0	0
1756	0	0	0
231	1	0	0
670	0	0	0
1313	0	0	0
794	1	1	1
120	1	0	0
942	0	0	0
231	0	0	0
393	1	1	1
795	1	1	1
2682	0	0	0
232	1	1	1
241	0	0	0
[truncated: 5,020 more rows]
